# Supplementary material for: Spatial Transcriptomics Reveals Signatures of Histopathological Changes in Muscular Sarcoidosis
Source: Cells. 2023 Nov 30;12(23):2747. doi: 10.3390/cells12232747 (PMC10706822; doi:10.3390/cells12232747)
Supplement: Supplementary file 1 [file cells-12-02747-s001.zip]

Archive with 4 entries (4 files):
- LEQUAIN-Figure-S1-CELLS-HighResol.tiff
- LEQUAIN-Figure-S2-CELLS-HighResol.tiff
- LEQUAIN-Figure-S3-CELLS-HighResol.tiff
- LEQUAIN-Table-S1-CELLS.xlsx
