# Supplementary material for: Spatial Transcriptomics Reveals Signatures of Histopathological Changes in Muscular Sarcoidosis
Source: Cells. 2023 Nov 30;12(23):2747. doi: 10.3390/cells12232747 (PMC10706822; doi:10.3390/cells12232747)
Supplement: Supplementary file 1 [file cells-12-02747-s001.zip › LEQUAIN-Table-S1-CELLS.xlsx]

## Sheet: Legend Table
Supplemental Table S1
Marker genes determined for each Visium cluster. Marker genes are statistically determined by comparing gene expression of each cluster to the other part of the Visium slide using MAST algorithm included in Seurat FindAllMarker function.

## Sheet: Patient#1
	p_val	avg_log2FC	pct.1	pct.2	p_val_adj	cluster	gene
PRG4	3.0001152058036e-122	2.36654469847295	0.901	0.236	5.3831067137734e-118	PGT	PRG4
PLA2G2A	5.65053703363179e-119	2.6376144331653	0.979	0.387	1.01387585994455e-114	PGT	PLA2G2A
IGFBP6	1.72815456396418e-100	1.96573065033871	0.958	0.466	3.10082773412093e-96	PGT	IGFBP6
PTGIS	9.90581562736671e-97	1.53682975535297	0.853	0.262	1.77740049801841e-92	PGT	PTGIS
CST3	2.96804238638783e-96	1.50828643161686	1	0.981	5.32555845389568e-92	PGT	CST3
PI16	1.97880309039969e-94	1.48726136697667	0.806	0.197	3.55056638510416e-90	PGT	PI16
CFB	2.67777831222183e-93	1.72606165180028	0.979	0.558	4.80473762561962e-89	PGT	CFB
ADAMTS5	1.05923198263355e-90	1.51415573910205	0.848	0.277	1.90057994643938e-86	PGT	ADAMTS5
CLU	5.82750956742695e-89	2.11674399766587	1	0.863	1.04563004168342e-84	PGT	CLU
FSTL1	8.20919734271655e-89	1.80897705504192	1	0.809	1.47297627920363e-84	PGT	FSTL1
FBN1	1.3733124923457e-86	1.81912021040755	0.995	0.84	2.46413460501589e-82	PGT	FBN1
ACKR3	2.49400830964763e-86	1.05986082077151	0.733	0.173	4.47499911000073e-82	PGT	ACKR3
C1R	3.09160993836368e-84	1.52777141304166	1	0.921	5.54727571240595e-80	PGT	C1R
SFRP4	4.38238397706671e-84	2.08309195375917	0.864	0.348	7.8633115700508e-80	PGT	SFRP4
MMP2	6.40189039517054e-84	1.91863877881287	1	0.76	1.14869119360545e-79	PGT	MMP2
COL1A2	6.45252931168318e-80	1.61747812127504	1	0.964	1.15777733439531e-75	PGT	COL1A2
DCN	2.19646333466567e-78	1.52274726275347	1	0.954	3.94111416139061e-74	PGT	DCN
CCDC80	2.48777686823848e-78	1.28857547673925	0.953	0.508	4.4638180346803e-74	PGT	CCDC80
MFAP5	2.56394449857328e-78	1.29620532914517	0.88	0.324	4.60048561379003e-74	PGT	MFAP5
EFEMP1	2.6664245430255e-78	1.26784727707846	0.901	0.369	4.78436555755065e-74	PGT	EFEMP1
CLEC3B	1.08491876828386e-77	2.22738118141734	0.953	0.595	1.94666974593174e-73	PGT	CLEC3B
S100A6	1.3838257654899e-77	0.989286083195294	1	0.971	2.48299857101853e-73	PGT	S100A6
SEMA3C	3.8877735772907e-77	1.29588692601624	0.874	0.358	6.97583212973271e-73	PGT	SEMA3C
TNXB	9.16539918373649e-77	1.80856153309907	0.974	0.615	1.64454757553784e-72	PGT	TNXB
C3	1.74122654297214e-76	1.58769854127032	1	0.902	3.12428278605492e-72	PGT	C3
CHRDL1	1.76793161245094e-74	0.901634694728112	0.66	0.152	3.17219969222073e-70	PGT	CHRDL1
IFI27	3.25069458579638e-74	1.10255697594917	1	0.881	5.83272129529444e-70	PGT	IFI27
IFI6	4.94779832717756e-73	1.4622380485295	0.99	0.79	8.8778345384547e-69	PGT	IFI6
CCN5	1.83422371188449e-72	1.59287584295024	0.921	0.466	3.29114760623433e-68	PGT	CCN5
C1QC	1.02463733769514e-71	1.18978405578204	1	0.901	1.83850677502639e-67	PGT	C1QC
FBLN2	1.80796496353688e-71	1.40833527303246	0.99	0.758	3.24403153407422e-67	PGT	FBLN2
ADGRD1	3.82763331315024e-70	0.857733585051828	0.618	0.142	6.86792245378547e-66	PGT	ADGRD1
LOX	4.03881501873528e-70	1.14260523837619	0.78	0.28	7.24684578811672e-66	PGT	LOX
VCAN	2.15642331906063e-69	1.4086085562108	0.916	0.465	3.8692703613905e-65	PGT	VCAN
OAF	5.53073932967284e-65	1.21859214286288	0.942	0.621	9.92380557923197e-61	PGT	OAF
S100A4	1.09235432391235e-64	1.0925103841863	0.995	0.868	1.96001136339593e-60	PGT	S100A4
C1S	1.45196694418833e-61	1.06772939932225	1	0.875	2.60526428795713e-57	PGT	C1S
S100A10	4.63291892055477e-61	0.941864184677851	1	0.907	8.31284641915143e-57	PGT	S100A10
MS4A6A	6.49027332612704e-61	1.19309114528183	0.963	0.68	1.16454974290698e-56	PGT	MS4A6A
PPL	5.09782440351229e-60	0.95889225814411	0.634	0.172	9.14702632722211e-56	PGT	PPL
LY6E	8.93052388778986e-60	1.16012561843668	0.963	0.631	1.60240390118613e-55	PGT	LY6E
EMP3	1.4440572975406e-59	1.01044101694718	0.99	0.739	2.59107200897709e-55	PGT	EMP3
COL1A1	2.40201336107404e-59	1.34784833248737	1	0.882	4.30993257377515e-55	PGT	COL1A1
PDGFRA	6.391619682222e-59	1.10148314909176	0.911	0.487	1.14684831958109e-54	PGT	PDGFRA
CCL13	4.08395477607407e-58	1.16376345368192	0.906	0.458	7.32784005470971e-54	PGT	CCL13
CCL18	4.38654223040131e-57	1.51959413436588	0.974	0.67	7.87077272400908e-53	PGT	CCL18
CLEC10A	1.1753037557716e-56	1.07345110991441	0.974	0.669	2.10884752898098e-52	PGT	CLEC10A
CD248	1.92368371668469e-56	1.22811033431365	0.869	0.481	3.45166569284734e-52	PGT	CD248
SERPING1	4.96804712579132e-56	0.971145120924513	0.99	0.841	8.91416695780736e-52	PGT	SERPING1
TWIST2	5.3966460393199e-56	0.808632004193475	0.644	0.197	9.68320198835169e-52	PGT	TWIST2
C1QB	5.58402252770589e-56	0.932965700388833	1	0.956	1.00194116214627e-51	PGT	C1QB
ANXA1	4.60306724682781e-55	1.0036242927916	0.99	0.779	8.25928356098315e-51	PGT	ANXA1
CD163	1.97048190055834e-54	1.12296136931886	0.958	0.679	3.53563567417183e-50	PGT	CD163
CRIP1	1.45083976913982e-53	1.05152966647545	0.995	0.769	2.60324179776757e-49	PGT	CRIP1
PLA2G2D	2.16252136967032e-53	1.05470146247379	0.927	0.542	3.88021209359946e-49	PGT	PLA2G2D
PLTP	7.95798493461575e-53	1.29132905924726	0.942	0.681	1.4279012368181e-48	PGT	PLTP
PRSS23	1.22887428210512e-52	1.12538907383746	0.89	0.56	2.20496912438121e-48	PGT	PRSS23
IFITM3	1.26820491449257e-52	0.786595135560761	1	0.949	2.27554007807402e-48	PGT	IFITM3
FOLR2	1.28452192950582e-52	1.06897654482563	0.885	0.462	2.3048176981123e-48	PGT	FOLR2
CFD	4.26638089872277e-52	1.1356411377321	0.99	0.875	7.65516724657826e-48	PGT	CFD
FCGRT	5.25320454850651e-52	0.858543162607615	1	0.92	9.42582492138522e-48	PGT	FCGRT
PCOLCE2	5.77949754172079e-51	0.4354954204881	0.366	0.057	1.03701524391096e-46	PGT	PCOLCE2
SCARA5	1.01899808070859e-50	0.848823939587567	0.707	0.255	1.82838825621542e-46	PGT	SCARA5
SPOCK1	1.82753972450503e-50	0.501256930087819	0.435	0.086	3.27915452767937e-46	PGT	SPOCK1
SDC3	2.87483005964898e-50	1.0725664324397	0.927	0.653	5.15830757602817e-46	PGT	SDC3
ANXA2	2.97616096226569e-50	0.802248267376694	1	0.866	5.34012561459333e-46	PGT	ANXA2
APOL1	3.82571214589412e-50	0.869705266394637	0.958	0.718	6.86447530337781e-46	PGT	APOL1
LOXL1	4.85322987230266e-50	1.0432727923963	0.88	0.513	8.70815035987266e-46	PGT	LOXL1
ISLR	5.34179601398903e-50	1.05413120861401	0.88	0.535	9.58478458790052e-46	PGT	ISLR
GFPT2	9.00599373077318e-50	0.886090910067249	0.728	0.292	1.61594545511263e-45	PGT	GFPT2
C1QA	7.31442471506659e-49	0.941258061334255	0.979	0.854	1.3124272266244e-44	PGT	C1QA
LGALS3BP	1.23013977614957e-48	0.857685348609956	0.99	0.85	2.20723980034518e-44	PGT	LGALS3BP
ECM1	1.30425192308238e-48	0.968446137597391	0.848	0.463	2.34021922558671e-44	PGT	ECM1
IGFBP4	2.14794585424685e-48	1.28992278090175	0.969	0.72	3.85405924627512e-44	PGT	IGFBP4
ABI3BP	3.28985890458121e-48	0.991367188709915	0.89	0.536	5.90299383249007e-44	PGT	ABI3BP
GALNT15	5.85457001349569e-48	0.499522369270928	0.461	0.1	1.05048549752153e-43	PGT	GALNT15
ALDH1A3	6.0669485891448e-48	0.96958863079875	0.874	0.473	1.08859258535025e-43	PGT	ALDH1A3
CPXM1	6.85189364327275e-46	0.919108727733918	0.754	0.338	1.22943527641243e-41	PGT	CPXM1
IGFBP5	3.06418712120114e-45	1.08065729834578	0.99	0.847	5.49807095157121e-41	PGT	IGFBP5
TAGLN2	3.87806931706476e-45	0.784596975462252	1	0.889	6.95841977560929e-41	PGT	TAGLN2
RNASE1	7.11108883130064e-45	1.10875614054375	0.995	0.725	1.27594266900027e-40	PGT	RNASE1
BDKRB2	1.129004280002e-44	0.450730717084322	0.377	0.073	2.02577237960759e-40	PGT	BDKRB2
ITM2B	1.30305914072411e-44	0.649810333347478	1	0.986	2.33807901620127e-40	PGT	ITM2B
ELN	5.68293073756112e-44	0.480984394192358	0.471	0.113	1.01968826224059e-39	PGT	ELN
CXCL12	2.70657193839471e-43	0.849063014923939	0.99	0.872	4.85640202906163e-39	PGT	CXCL12
MAFB	2.76088260845749e-43	0.878840670002593	0.916	0.595	4.95385166435528e-39	PGT	MAFB
KLHDC7B	3.00400040503004e-43	0.853492618672915	0.654	0.259	5.39007792674539e-39	PGT	KLHDC7B
METRNL	3.58738730589774e-43	0.809989402159875	0.937	0.624	6.43684904297232e-39	PGT	METRNL
CXCL14	3.82065331803868e-43	1.12794889030858	0.958	0.661	6.85539824855681e-39	PGT	CXCL14
CAV1	8.73882255591504e-43	0.845962849848308	0.88	0.537	1.56800693120783e-38	PGT	CAV1
HTRA1	1.22741695467997e-42	0.960890166217334	0.859	0.49	2.20235424178228e-38	PGT	HTRA1
LRP1	3.26325813864584e-42	0.861791155324298	0.984	0.759	5.85526407817223e-38	PGT	LRP1
S100A9	5.1925258593832e-42	0.936277539019893	0.974	0.67	9.31694914949127e-38	PGT	S100A9
ADAMTS2	3.51065034911998e-41	0.989958983572302	0.885	0.531	6.29915992142597e-37	PGT	ADAMTS2
S1PR3	8.17471071436475e-40	0.818342515988254	0.749	0.371	1.46678834347847e-35	PGT	S1PR3
COL3A1	9.32732798914776e-40	0.953413693402634	1	0.927	1.67360246109278e-35	PGT	COL3A1
VIM	1.07759938338177e-39	0.71503577081444	1	0.957	1.93353657360191e-35	PGT	VIM
LILRB5	1.22852710035277e-39	0.948956709607975	0.827	0.511	2.20434617616297e-35	PGT	LILRB5
LMNA	1.43240877118339e-39	0.729156603923414	0.979	0.856	2.57017105813435e-35	PGT	LMNA
MT2A	6.64211308326892e-39	0.704062413118775	1	0.956	1.19179435053094e-34	PGT	MT2A
IFITM2	1.46391284668399e-38	0.715757661812633	0.99	0.863	2.62669882080509e-34	PGT	IFITM2
THY1	3.18107855161837e-38	0.777515531290551	0.932	0.565	5.70780924516884e-34	PGT	THY1
EMP1	7.7155143093521e-38	0.768667532663234	0.874	0.573	1.38439473252705e-33	PGT	EMP1
VSIG4	1.37676670276103e-37	0.843536961393384	0.953	0.741	2.47033249476412e-33	PGT	VSIG4
FBLN1	1.56332766093766e-37	0.891228648110234	0.869	0.528	2.80507882202043e-33	PGT	FBLN1
COL14A1	1.75429393060327e-37	0.596476303857156	0.597	0.214	3.14772959968144e-33	PGT	COL14A1
DHRS9	1.75815321525252e-37	0.855171578260205	0.796	0.445	3.1546543141276e-33	PGT	DHRS9
TYMP	2.64724155819134e-37	0.736204043275851	1	0.806	4.74994552786271e-33	PGT	TYMP
COL6A2	3.00717351519956e-37	0.90309093328067	1	0.855	5.39577143832256e-33	PGT	COL6A2
SELENOP	5.61100270509001e-37	1.01123474111791	0.984	0.82	1.0067822153743e-32	PGT	SELENOP
SIGLEC1	7.09358900654114e-37	0.727193103880139	0.895	0.591	1.27280267544368e-32	PGT	SIGLEC1
SLC40A1	1.04752552113468e-36	0.948650498696767	0.958	0.733	1.87957504257196e-32	PGT	SLC40A1
SPARC	1.47177017087857e-36	0.756409497123755	1	0.946	2.64079721760742e-32	PGT	SPARC
DOK2	2.32633760537e-36	0.693484638979259	0.88	0.587	4.17414756531539e-32	PGT	DOK2
CERCAM	6.1525620712066e-36	0.663002734236942	0.785	0.423	1.1039542124366e-31	PGT	CERCAM
TIMP2	1.79506670835247e-35	0.775400349441921	0.974	0.696	3.22088819479684e-31	PGT	TIMP2
CTSZ	2.26936647114464e-35	0.750258384619566	1	0.947	4.07192425917483e-31	PGT	CTSZ
AEBP1	2.76750990579941e-35	0.943186473558322	0.948	0.607	4.96574302397588e-31	PGT	AEBP1
CTSL	5.49166561743076e-35	0.936119646921891	0.895	0.64	9.85369561735601e-31	PGT	CTSL
CSF1R	7.77622350825183e-35	0.751700605921873	0.979	0.779	1.39528778408563e-30	PGT	CSF1R
CRABP2	1.09535399980494e-34	0.472593021119431	0.44	0.124	1.96539368185001e-30	PGT	CRABP2
PCOLCE	2.16750654967563e-34	0.78473781201761	0.958	0.632	3.88915700208297e-30	PGT	PCOLCE
LAP3	2.47706296334008e-34	0.637045787813221	1	0.892	4.4445940751211e-30	PGT	LAP3
NPC2	3.32327668804576e-34	0.655779027824642	0.979	0.834	5.96295536136051e-30	PGT	NPC2
TSPAN4	3.3442441717359e-34	0.746102697519457	0.963	0.687	6.00057731734573e-30	PGT	TSPAN4
TIMD4	1.00966097522443e-33	0.397648717665282	0.33	0.071	1.81163468784519e-29	PGT	TIMD4
EPS8L2	1.10599056609173e-33	0.313158133921395	0.288	0.053	1.98447887273839e-29	PGT	EPS8L2
SLC39A14	1.13157203195166e-33	0.710583886212376	0.743	0.363	2.03037969693087e-29	PGT	SLC39A14
ANXA5	1.85333600140754e-33	0.64423886726055	0.995	0.811	3.32544078732554e-29	PGT	ANXA5
F13A1	2.54104994191868e-33	0.939549514366128	0.859	0.528	4.55940591078469e-29	PGT	F13A1
GFRA2	2.68794278104727e-33	0.42845179719853	0.44	0.125	4.82297573203311e-29	PGT	GFRA2
COL6A3	2.85168033174113e-33	0.869432209717107	1	0.835	5.11677001924311e-29	PGT	COL6A3
CTHRC1	3.73966602800926e-33	0.938350649274996	0.791	0.445	6.71008275405701e-29	PGT	CTHRC1
S100A11	6.5580957384661e-33	0.695890494540044	1	0.844	1.17671911835297e-28	PGT	S100A11
FCN1	8.32199178958999e-33	0.808905868390426	0.832	0.522	1.49321498680613e-28	PGT	FCN1
CA12	1.00543738470886e-32	0.600974156911352	0.581	0.238	1.80405629938311e-28	PGT	CA12
LGMN	1.27086585862866e-32	0.831444816823967	0.937	0.759	2.2803146101374e-28	PGT	LGMN
PROCR	1.51739748777319e-32	0.607688965948016	0.545	0.209	2.72266631231143e-28	PGT	PROCR
PDGFRL	1.72334649564905e-32	0.38261545455407	0.398	0.103	3.09220061714309e-28	PGT	PDGFRL
OAS1	2.50948987851287e-32	0.687503787674949	0.848	0.548	4.50277768901565e-28	PGT	OAS1
MARCO	4.40265558543552e-32	0.808915859810332	0.979	0.722	7.89968491694695e-28	PGT	MARCO
DPYSL2	4.84168071085844e-32	0.691125943408102	0.901	0.673	8.6874276994933e-28	PGT	DPYSL2
NT5E	6.24141838382991e-32	0.573490249221857	0.492	0.167	1.1198977006106e-27	PGT	NT5E
MXRA8	7.08994581939599e-32	0.723890460126961	0.743	0.388	1.27214897837422e-27	PGT	MXRA8
GAS7	8.8116797620209e-32	0.673208542243337	0.806	0.5	1.58107969969941e-27	PGT	GAS7
LUM	1.06986457948499e-31	0.86230439837584	0.942	0.603	1.91965801496992e-27	PGT	LUM
AIF1	1.4649034412416e-31	0.67468805493923	0.937	0.69	2.62847624461979e-27	PGT	AIF1
RCN3	2.39782396158503e-31	0.659471121747821	0.764	0.418	4.30241553427202e-27	PGT	RCN3
CCL2	2.953875667627e-31	0.69575839029206	0.817	0.488	5.30013911042313e-27	PGT	CCL2
FCGR3A	4.68012321093801e-31	0.735698984171633	0.974	0.737	8.39754507738608e-27	PGT	FCGR3A
PMP22	5.79652260843963e-31	0.710888104454371	0.874	0.579	1.04007005163232e-26	PGT	PMP22
GASK1B	5.96569123942986e-31	0.650458164414655	0.874	0.544	1.0704239790909e-26	PGT	GASK1B
LRRN4CL	7.99088347727511e-31	0.42110115933971	0.34	0.081	1.43380422232747e-26	PGT	LRRN4CL
PLAC9	8.87535218873976e-31	0.581287351374535	0.586	0.241	1.59250444322558e-26	PGT	PLAC9
CD99	1.14979730853183e-30	0.555141717157293	1	0.905	2.06308131069867e-26	PGT	CD99
AHNAK	1.17528334123574e-30	0.553395818193629	1	0.943	2.10881089917929e-26	PGT	AHNAK
RARRES1	1.31283310399757e-30	0.655516767747468	0.78	0.426	2.35561643850284e-26	PGT	RARRES1
IDO1	1.48359877590085e-30	0.875916834071816	0.89	0.643	2.66202128359889e-26	PGT	IDO1
SRPX	1.49357639659094e-30	0.633351071917758	0.67	0.311	2.67992412840313e-26	PGT	SRPX
PODN	1.56918450096075e-30	0.64909450063255	0.56	0.226	2.81558775007388e-26	PGT	PODN
TIMP1	2.07515138201736e-30	0.818966097027945	1	0.872	3.72344412475376e-26	PGT	TIMP1
VASN	2.63243833965268e-30	0.591489613850891	0.545	0.222	4.72338411283881e-26	PGT	VASN
FN1	3.38185965335865e-30	0.730280129023082	1	0.899	6.06807077602143e-26	PGT	FN1
UGDH	3.83225198951122e-30	0.759262067403387	0.817	0.498	6.87620974477998e-26	PGT	UGDH
C2	4.39907243658872e-30	0.665234100528073	0.822	0.509	7.89325567297114e-26	PGT	C2
TRIM22	4.62189866953465e-30	0.625539135561035	0.937	0.704	8.29307278274602e-26	PGT	TRIM22
DRAM1	8.71435321127126e-30	0.708526007669871	0.937	0.621	1.5636163966984e-25	PGT	DRAM1
KLF4	1.05048092870786e-29	0.623261404326731	0.707	0.37	1.88487793038051e-25	PGT	KLF4
SCARA3	1.19912319233463e-29	0.418877806487245	0.424	0.128	2.15158674400603e-25	PGT	SCARA3
FGL2	1.47709382858125e-29	0.644590487882207	0.963	0.736	2.65034945662334e-25	PGT	FGL2
DNM1	2.79074292883424e-29	0.549803029588997	0.675	0.335	5.00743003720728e-25	PGT	DNM1
ADAMTS15	4.78881573457694e-29	0.264817407803592	0.204	0.031	8.59257207255141e-25	PGT	ADAMTS15
SH3BGRL3	5.01439907139265e-29	0.670094283542349	0.984	0.792	8.99733625379984e-25	PGT	SH3BGRL3
COL6A1	5.68090128867704e-29	0.734312925747388	0.99	0.821	1.01932411822732e-24	PGT	COL6A1
CD63	5.74623846289066e-29	0.462111728259738	1	0.978	1.03104756739647e-24	PGT	CD63
UBD	1.70563356492056e-28	0.715995739536607	1	0.805	3.06041830553696e-24	PGT	UBD
3,00 DKK	2.22441758165951e-28	0.501726823348371	0.534	0.209	3.99127246677166e-24	PGT	3,00 DKK
EMILIN2	3.18886554642434e-28	0.655335515155415	0.89	0.581	5.72178144994919e-24	PGT	EMILIN2
UNC93B1	3.4783268905536e-28	0.605142976486061	0.937	0.603	6.24116193972032e-24	PGT	UNC93B1
IL4I1	7.2565468398971e-28	0.684095254133002	0.901	0.617	1.30204219948274e-23	PGT	IL4I1
PRRX1	8.31906382068877e-28	0.685707079259308	0.937	0.749	1.49268962134619e-23	PGT	PRRX1
NBL1	1.0366454621606e-27	0.7370207693894	0.921	0.637	1.86005295275476e-23	PGT	NBL1
DPT	1.83860422930344e-27	0.665085029998498	0.832	0.556	3.29900756863917e-23	PGT	DPT
MRC1	2.16265822136301e-27	0.617222748340836	0.88	0.564	3.88045764659165e-23	PGT	MRC1
SOD3	2.58026285220315e-27	0.724167417693083	0.801	0.573	4.62976563570811e-23	PGT	SOD3
IQGAP1	5.35079981614592e-27	0.58965016689305	0.99	0.792	9.60094011011062e-23	PGT	IQGAP1
CD74	5.90910709836456e-27	0.608150494066458	1	0.998	1.06027108665955e-22	PGT	CD74
SCO2	6.44569778504969e-27	0.621249627108567	0.911	0.602	1.15655155357147e-22	PGT	SCO2
TTYH3	9.83773298418725e-27	0.613545058394139	0.906	0.639	1.76518442935272e-22	PGT	TTYH3
APP	1.35240535128738e-26	0.634589024143496	0.958	0.733	2.42662092181495e-22	PGT	APP
DAB2	1.6498813916913e-26	0.583037715490994	0.932	0.703	2.9603821811117e-22	PGT	DAB2
TGFBI	1.7668802104292e-26	0.624863872397371	0.984	0.752	3.17031316157311e-22	PGT	TGFBI
MRGPRF	2.76089775833054e-26	0.395564105095069	0.387	0.121	4.95387884777248e-22	PGT	MRGPRF
GOLM1	3.04103912510464e-26	0.602307709476287	0.754	0.444	5.45653650217525e-22	PGT	GOLM1
EHD2	3.54388546717538e-26	0.600372863577844	0.827	0.542	6.35879369375279e-22	PGT	EHD2
IFI44L	3.77250749606904e-26	0.582520139581357	0.733	0.418	6.76901020019667e-22	PGT	IFI44L
FOS	6.79523711230672e-26	0.649929335412376	0.843	0.558	1.21926939506119e-21	PGT	FOS
AKR1C2	8.0220251169712e-26	0.406367095834073	0.351	0.098	1.43939196673814e-21	PGT	AKR1C2
PALM	9.96794743503269e-26	0.411483381852384	0.455	0.161	1.78854880826792e-21	PGT	PALM
TGFBR2	1.15829525268103e-25	0.607368179270269	0.953	0.741	2.07832917188558e-21	PGT	TGFBR2
TGFBR3	1.2394171084943e-25	0.479187106371546	0.455	0.168	2.22388611777132e-21	PGT	TGFBR3
FKBP10	1.30874778927972e-25	0.526977996989563	0.743	0.428	2.3482861583046e-21	PGT	FKBP10
RGL1	4.42707527333865e-25	0.575541810300711	0.644	0.342	7.94350116295154e-21	PGT	RGL1
ADAP2	5.96443202424671e-25	0.578342607322957	0.775	0.495	1.07019803811059e-20	PGT	ADAP2
HLA-E	6.27181592109065e-25	0.454373860254293	1	0.971	1.1253519307213e-20	PGT	HLA-E
KCTD12	1.05519191151968e-24	0.600139343912484	0.974	0.801	1.89333084683975e-20	PGT	KCTD12
LILRB2	1.16463622246274e-24	0.605401267143155	0.864	0.583	2.0897067739649e-20	PGT	LILRB2
ACE	1.43149240397959e-24	0.600941031340893	0.916	0.611	2.56852682046058e-20	PGT	ACE
VAT1	2.22645545448278e-24	0.574644600756641	0.963	0.723	3.99492902197845e-20	PGT	VAT1
TRIOBP	2.84900033969481e-24	0.575404851455536	0.911	0.675	5.1119613095144e-20	PGT	TRIOBP
SAMHD1	3.63445516169993e-24	0.527451248974736	0.932	0.704	6.52130289663818e-20	PGT	SAMHD1
IL6ST	4.30955153741762e-24	0.540869039137094	0.948	0.763	7.73262832358843e-20	PGT	IL6ST
CMKLR1	5.59576471142575e-24	0.568736511268469	0.754	0.49	1.00404806217112e-19	PGT	CMKLR1
STAT6	5.77220254920807e-24	0.53307109337174	0.911	0.644	1.0357063034044e-19	PGT	STAT6
LSP1	5.87307299652801e-24	0.502319369796409	1	0.866	1.05380548776702e-19	PGT	LSP1
MPEG1	6.12301313417598e-24	0.621217571409887	0.969	0.749	1.0986522466652e-19	PGT	MPEG1
FGD2	1.12504198829737e-23	0.575295381519115	0.843	0.575	2.01866283960198e-19	PGT	FGD2
IFI16	1.38744190661673e-23	0.567162942212669	0.916	0.677	2.48948701304239e-19	PGT	IFI16
ANPEP	1.39562725236945e-23	0.553842485469811	0.654	0.363	2.50417397892651e-19	PGT	ANPEP
CTSK	1.59040730618496e-23	0.639390357331214	0.948	0.658	2.85366782948766e-19	PGT	CTSK
ACTB	1.74648998854866e-23	0.56263533413336	1	0.991	3.13372698645287e-19	PGT	ACTB
RAB5C	1.78825871242985e-23	0.556982054313564	0.948	0.719	3.20867260771289e-19	PGT	RAB5C
CXCL9	1.89565185861293e-23	0.650048317875909	0.979	0.794	3.40136812990919e-19	PGT	CXCL9
OLFML3	3.09934536619092e-23	0.525424514152249	0.623	0.323	5.56115539055637e-19	PGT	OLFML3
SSC5D	3.85759609398023e-23	0.501596925120428	0.539	0.248	6.92168467142872e-19	PGT	SSC5D
MGAT1	3.99800360346867e-23	0.580303247929635	0.969	0.785	7.17361786570383e-19	PGT	MGAT1
TMEM37	7.17348044613316e-23	0.479051585990671	0.639	0.341	1.28713759644967e-18	PGT	TMEM37
GAA	7.81052275073215e-23	0.551692637204976	0.921	0.632	1.40144209716387e-18	PGT	GAA
CLIC1	1.24565421150042e-22	0.551186066333115	0.974	0.763	2.2350773516952e-18	PGT	CLIC1
LASP1	1.51410687444466e-22	0.527968586646675	0.979	0.765	2.71676196481605e-18	PGT	LASP1
CTSC	1.78014900906941e-22	0.605416210651966	0.979	0.842	3.19412136697324e-18	PGT	CTSC
FPR3	2.08272875881508e-22	0.559348466523429	0.953	0.713	3.73704021194189e-18	PGT	FPR3
TNFAIP2	2.17021174460963e-22	0.539253063400206	0.979	0.789	3.89401093335305e-18	PGT	TNFAIP2
SERPINE1	2.33721383695665e-22	0.650328719984907	0.775	0.475	4.19366278765131e-18	PGT	SERPINE1
SLCO2B1	2.86027991741718e-22	0.605744207576524	0.874	0.641	5.13220025582164e-18	PGT	SLCO2B1
MX2	3.9250913730578e-22	0.428174085159594	0.654	0.374	7.04279145067762e-18	PGT	MX2
ARL4C	5.00347133237921e-22	0.552009291921024	0.796	0.522	8.97772861168801e-18	PGT	ARL4C
KDELR2	5.85639989086924e-22	0.545033210479022	0.932	0.731	1.05081383241867e-17	PGT	KDELR2
C1orf162	7.03117484363875e-22	0.500561752977096	0.785	0.496	1.2616037021941e-17	PGT	C1orf162
CTSB	7.22662330035454e-22	0.618582661460986	1	0.972	1.29667301878261e-17	PGT	CTSB
ALPL	8.78943563429007e-22	0.58541387111552	0.482	0.218	1.57708843586067e-17	PGT	ALPL
COL5A1	1.08229507573179e-21	0.496361099227579	0.812	0.493	1.94196205438555e-17	PGT	COL5A1
B2M	1.0883651239921e-21	0.320985517552977	1	1	1.95285354197902e-17	PGT	B2M
LTBP2	1.44116083967337e-21	0.53248470579917	0.607	0.313	2.58587489462592e-17	PGT	LTBP2
TCN2	1.52626124115924e-21	0.508780367930868	0.728	0.446	2.73857054501202e-17	PGT	TCN2
TPP1	1.86696046411966e-21	0.556429574500872	0.932	0.705	3.3498871607699e-17	PGT	TPP1
CFP	1.87309861983996e-21	0.307531232905107	0.325	0.103	3.36090085357884e-17	PGT	CFP
ZYX	2.81238638781255e-21	0.505971659936719	0.979	0.806	5.04626489565206e-17	PGT	ZYX
STAT2	2.90020869096479e-21	0.503096842010482	0.937	0.727	5.20384445419812e-17	PGT	STAT2
NNMT	3.11985393142506e-21	0.517245825351263	0.921	0.711	5.59795390915599e-17	PGT	NNMT
OSR2	3.28474018341737e-21	0.257690155665156	0.225	0.051	5.89380931110579e-17	PGT	OSR2
AXL	4.50221639210945e-21	0.535670606132322	0.749	0.485	8.07832687236199e-17	PGT	AXL
SLIT3	4.80732576943769e-21	0.430946280100993	0.518	0.231	8.62578462810204e-17	PGT	SLIT3
DBN1	4.91932061227178e-21	0.478264584965883	0.607	0.318	8.82673697459925e-17	PGT	DBN1
TNC	5.32919484204106e-21	0.722900224825738	0.817	0.554	9.56217430507427e-17	PGT	TNC
CAVIN1	5.53168002694142e-21	0.489299367407594	0.974	0.897	9.92549347234099e-17	PGT	CAVIN1
ATL3	5.63596828769853e-21	0.482936083975077	0.869	0.61	1.01126178986175e-16	PGT	ATL3
MYADM	6.55926284679315e-21	0.589788702331605	0.812	0.54	1.1769285326001e-16	PGT	MYADM
ZDHHC20	7.88096729148295e-21	0.518569808764608	0.864	0.582	1.41408196111079e-16	PGT	ZDHHC20
PDGFRB	1.34257310446769e-20	0.706283677672205	0.864	0.623	2.40897892134637e-16	PGT	PDGFRB
CPE	1.36025774976163e-20	0.632354144012081	0.812	0.547	2.44071048039729e-16	PGT	CPE
GPX8	1.49087985244405e-20	0.420759572401116	0.513	0.246	2.67508571924035e-16	PGT	GPX8
TRIM8	1.55390577506262e-20	0.479211454701015	0.984	0.881	2.78817313219485e-16	PGT	TRIM8
ATF5	1.64443969022016e-20	0.539331248522559	0.885	0.642	2.95061813616203e-16	PGT	ATF5
NOTCH2	1.7184088577204e-20	0.521031492231421	0.88	0.592	3.08334101340771e-16	PGT	NOTCH2
RNF213	1.72798564167539e-20	0.491357176443854	0.99	0.848	3.10052463685816e-16	PGT	RNF213
SPON2	1.83941764842148e-20	0.517202539488015	0.67	0.379	3.30046708656266e-16	PGT	SPON2
ODF3B	2.29263843607188e-20	0.554301997604332	0.848	0.62	4.11368114584377e-16	PGT	ODF3B
PAPSS2	2.43176927248543e-20	0.450557937198787	0.634	0.36	4.36332360562061e-16	PGT	PAPSS2
ZEB2	3.93816393146457e-20	0.505365522398374	0.948	0.696	7.06624754222687e-16	PGT	ZEB2
C1QTNF3	4.56193869270171e-20	0.263516008554658	0.209	0.048	8.18548659631469e-16	PGT	C1QTNF3
CD68	4.68674875687207e-20	0.561077258701765	0.995	0.836	8.40943329445556e-16	PGT	CD68
CALU	7.02526990950401e-20	0.503842042342268	0.869	0.611	1.2605441798623e-15	PGT	CALU
EPSTI1	7.55959464259839e-20	0.481611202531057	0.895	0.657	1.35641806672143e-15	PGT	EPSTI1
CYBRD1	8.94886544068742e-20	0.457385417674523	0.613	0.346	1.60569492602254e-15	PGT	CYBRD1
PLAU	9.23508425200804e-20	0.481333897680993	0.77	0.482	1.6570511673378e-15	PGT	PLAU
RNASET2	1.02536895567356e-19	0.514079972198749	0.921	0.707	1.83981951716507e-15	PGT	RNASET2
MDK	1.05490088726572e-19	0.460555704661518	0.623	0.34	1.89280866202089e-15	PGT	MDK
APOL3	1.07531205235298e-19	0.454858060527379	0.969	0.73	1.92943241553695e-15	PGT	APOL3
PLSCR1	1.14116933223567e-19	0.492412877653721	0.942	0.69	2.04760013283046e-15	PGT	PLSCR1
ADGRE5	1.18474287545936e-19	0.492127472034204	0.927	0.687	2.12578414143673e-15	PGT	ADGRE5
IRF1	1.23536340416215e-19	0.45258710194221	0.984	0.855	2.21661255608814e-15	PGT	IRF1
DPYSL3	1.31136892743822e-19	0.537864400386445	0.843	0.596	2.3529892665024e-15	PGT	DPYSL3
MT1E	1.51031576178939e-19	0.543205678379942	0.78	0.537	2.70995957137871e-15	PGT	MT1E
BMP1	1.5324910555676e-19	0.520524909961033	0.654	0.388	2.74974870100494e-15	PGT	BMP1
CR1	1.64077566382054e-19	0.472652196331451	0.613	0.336	2.94404377359319e-15	PGT	CR1
DDAH2	1.66181810009226e-19	0.464919476128025	0.749	0.471	2.98180021699554e-15	PGT	DDAH2
TNFRSF1A	1.70746153377483e-19	0.481177347125095	0.874	0.631	3.06369823005218e-15	PGT	TNFRSF1A
SPI1	1.82240843233082e-19	0.554090040066173	0.984	0.751	3.26994745013119e-15	PGT	SPI1
GSN	1.9801864635285e-19	0.390569466522265	1	0.972	3.55304857150919e-15	PGT	GSN
FGFR1	2.2158590002477e-19	0.601978147766587	0.843	0.556	3.97591580414445e-15	PGT	FGFR1
RNH1	2.63767700587565e-19	0.425633972707563	0.963	0.839	4.73278385164267e-15	PGT	RNH1
BST2	3.15009450824518e-19	0.522156459853136	0.958	0.787	5.65221457614432e-15	PGT	BST2
TYROBP	3.86568355571924e-19	0.547918207178331	0.979	0.815	6.93619600402704e-15	PGT	TYROBP
PLXNB2	4.24591596485367e-19	0.48517712303827	0.984	0.738	7.61844701573695e-15	PGT	PLXNB2
SLC43A2	4.74186855723858e-19	0.482080727430937	0.812	0.583	8.50833475225318e-15	PGT	SLC43A2
MME	5.89061352289137e-19	0.678816835759096	0.681	0.439	1.0569527844124e-14	PGT	MME
CFH	6.01206228809765e-19	0.587806140020763	0.806	0.541	1.07874433635336e-14	PGT	CFH
OAS2	6.68881141650239e-19	0.445604064883333	0.796	0.543	1.20017343246302e-14	PGT	OAS2
VGLL3	6.68973187235369e-19	0.565782671413722	0.623	0.361	1.20033858985642e-14	PGT	VGLL3
ADAMTSL4	8.20185540934359e-19	0.544885339578668	0.754	0.502	1.47165891609852e-14	PGT	ADAMTSL4
MRC2	8.69184714668101e-19	0.51327544146338	0.843	0.555	1.55957813352897e-14	PGT	MRC2
SAMD9L	1.44418478276699e-18	0.470325880519864	0.848	0.636	2.59130075571881e-14	PGT	SAMD9L
LIMA1	1.55435436256994e-18	0.513307309951886	0.602	0.347	2.78897803275924e-14	PGT	LIMA1
NAIP	1.65438783860811e-18	0.555658101776177	0.838	0.579	2.96846809881453e-14	PGT	NAIP
STON2	1.78131711674945e-18	0.489870345280968	0.654	0.392	3.19621730258354e-14	PGT	STON2
KIAA0930	2.04653539590773e-18	0.48820961799905	0.88	0.618	3.67209846087723e-14	PGT	KIAA0930
PPIB	2.15091233863673e-18	0.478189861852105	0.953	0.742	3.85938200921589e-14	PGT	PPIB
SMAP2	2.2482373998868e-18	0.513529337912912	0.942	0.65	4.03401236661688e-14	PGT	SMAP2
SERF2	2.48379887030303e-18	0.390110020327394	0.995	0.968	4.45668031298472e-14	PGT	SERF2
HLA-DPA1	2.96981862572992e-18	0.522362219110105	1	0.945	5.32874556014719e-14	PGT	HLA-DPA1
HEXA	2.99412106612678e-18	0.51967168264166	0.89	0.674	5.37235142895128e-14	PGT	HEXA
WASF2	3.1727025390431e-18	0.447541037005736	0.937	0.772	5.69278016580504e-14	PGT	WASF2
PTX3	3.22528693430562e-18	0.275124556403505	0.251	0.071	5.78713234622458e-14	PGT	PTX3
CADM3	3.50613582374982e-18	0.271344821924917	0.22	0.057	6.2910595085543e-14	PGT	CADM3
NCF4	3.68834175865173e-18	0.467185794488881	0.665	0.402	6.61799161754879e-14	PGT	NCF4
DPP4	4.42174221982784e-18	0.449063814764807	0.471	0.235	7.93393206503709e-14	PGT	DPP4
PLXND1	4.47395261061644e-18	0.483083469104916	0.979	0.755	8.02761316922908e-14	PGT	PLXND1
PTGES	4.81740654798749e-18	0.420315446314569	0.398	0.167	8.64387256905395e-14	PGT	PTGES
OS9	5.42586390325036e-18	0.472796931213626	0.974	0.78	9.73562760160213e-14	PGT	OS9
GRN	5.5482859214275e-18	0.49884310562435	0.979	0.776	9.95528942881737e-14	PGT	GRN
PLEKHO1	5.66194395306971e-18	0.474020994208844	0.958	0.817	1.0159226034993e-13	PGT	PLEKHO1
PLXDC1	7.1966362181228e-18	0.51879918264453	0.586	0.333	1.29129243661777e-13	PGT	PLXDC1
AKR1C1	9.4026026145899e-18	0.271714730727738	0.277	0.084	1.68710898713587e-13	PGT	AKR1C1
ZFP36L2	9.82929447216763e-18	0.468845322211488	0.979	0.85	1.76367030714104e-13	PGT	ZFP36L2
CD276	9.93113030523939e-18	0.466850968477134	0.738	0.467	1.7819427106691e-13	PGT	CD276
MARCKS	1.03097049831065e-17	0.494806190441063	0.953	0.737	1.8498703651188e-13	PGT	MARCKS
ARHGDIA	1.2458405120983e-17	0.450173788562692	0.969	0.804	2.23541163085798e-13	PGT	ARHGDIA
ARPC5	1.33767330674547e-17	0.487769186063497	0.937	0.711	2.4001872142934e-13	PGT	ARPC5
PITPNA	1.37249686237099e-17	0.497007484570124	0.953	0.722	2.46267112015227e-13	PGT	PITPNA
MAN1C1	1.43216005634587e-17	0.392912839461394	0.576	0.304	2.56972478910139e-13	PGT	MAN1C1
PLPP3	1.48818945419172e-17	0.692305661935895	0.785	0.583	2.6702583376562e-13	PGT	PLPP3
IL1R1	1.69211234624018e-17	0.42230679419268	0.77	0.493	3.03615718285875e-13	PGT	IL1R1
MYD88	1.69424610241187e-17	0.491823356051279	0.927	0.677	3.03998578155761e-13	PGT	MYD88
CD14	1.77273187633706e-17	0.487761409572876	0.979	0.737	3.18081280571159e-13	PGT	CD14
TNFSF10	1.99213184453578e-17	0.465176341990684	0.916	0.671	3.57448216865055e-13	PGT	TNFSF10
ADAR	2.20640555687656e-17	0.40291659868444	0.932	0.693	3.95895349070362e-13	PGT	ADAR
CYBA	2.32575782848308e-17	0.513514392595783	0.99	0.774	4.17310727164718e-13	PGT	CYBA
SLCO3A1	2.64631727650981e-17	0.470709329123119	0.738	0.481	4.74828708924156e-13	PGT	SLCO3A1
LAMA4	2.79678502898749e-17	0.515842958349088	0.775	0.547	5.01827137751225e-13	PGT	LAMA4
HLA-DMA	2.92851314422749e-17	0.468302392852983	0.984	0.865	5.25463113468739e-13	PGT	HLA-DMA
SLC44A1	2.95980841325229e-17	0.474097456944301	0.738	0.491	5.31078423589858e-13	PGT	SLC44A1
GBP1	3.1617611642623e-17	0.444417509030435	0.901	0.72	5.67314805703585e-13	PGT	GBP1
CALHM2	3.2103818290046e-17	0.438273651108882	0.728	0.467	5.76038811578295e-13	PGT	CALHM2
VAMP5	3.67573093451706e-17	0.394499359270312	0.979	0.919	6.59536401580396e-13	PGT	VAMP5
LGALS3	3.68162723995892e-17	0.462877676547807	0.948	0.722	6.60594375665828e-13	PGT	LGALS3
VSIR	4.06996323580375e-17	0.480217370744678	0.817	0.579	7.30273503400267e-13	PGT	VSIR
CXCL2	4.10139589884218e-17	0.347421529180556	0.387	0.162	7.35913466129253e-13	PGT	CXCL2
CAPN2	4.36611318650021e-17	0.468747926637643	0.869	0.706	7.83411689053733e-13	PGT	CAPN2
FRMD6	4.67998400132836e-17	0.409760609233078	0.597	0.341	8.39729529358347e-13	PGT	FRMD6
SELENOM	4.75806265645941e-17	0.472608256773164	0.911	0.735	8.53739182448512e-13	PGT	SELENOM
FAM20A	4.80568473548911e-17	0.51806080083867	0.702	0.437	8.62284012088811e-13	PGT	FAM20A
TUBB6	4.82715656034472e-17	0.461762631397259	0.749	0.512	8.66136701622653e-13	PGT	TUBB6
RHOA	5.55571399414197e-17	0.360544331057069	1	0.956	9.96861761968894e-13	PGT	RHOA
DCLK1	5.78018948289548e-17	0.408520000318386	0.649	0.377	1.03713939891594e-12	PGT	DCLK1
SNED1	6.02768358387459e-17	0.299673827315589	0.387	0.158	1.08154726545462e-12	PGT	SNED1
SLC46A1	7.13307332445442e-17	0.424843831813346	0.513	0.278	1.27988734660686e-12	PGT	SLC46A1
ADAM9	1.00948505676142e-16	0.477700044106305	0.728	0.503	1.81131903734701e-12	PGT	ADAM9
ADA2	1.07695626878553e-16	0.457005075439677	0.948	0.685	1.93238263308187e-12	PGT	ADA2
THBS2	1.11660216165683e-16	0.40521805482949	0.529	0.274	2.00351925866085e-12	PGT	THBS2
SNX29	1.71058950781435e-16	0.475228097738763	0.743	0.498	3.06931075387128e-12	PGT	SNX29
ENO1	1.94730928944855e-16	0.438951743627103	0.984	0.843	3.49405705805753e-12	PGT	ENO1
RBPJ	2.06446934193108e-16	0.396337529065072	0.88	0.646	3.70427734022693e-12	PGT	RBPJ
TMEM106A	2.06494053477573e-16	0.431553839740111	0.749	0.509	3.70512280154808e-12	PGT	TMEM106A
SULF1	2.58374703916411e-16	0.462635905573973	0.602	0.347	4.63601731237216e-12	PGT	SULF1
GNAI2	2.73526617145122e-16	0.443761102329813	0.995	0.872	4.90788809143492e-12	PGT	GNAI2
FCER1G	2.93386784556289e-16	0.469803662520174	0.984	0.771	5.2642390752935e-12	PGT	FCER1G
CCR1	2.99054984623556e-16	0.4797967217818	0.832	0.579	5.36594358910046e-12	PGT	CCR1
SEC24D	3.00662998416596e-16	0.429871375453687	0.654	0.399	5.39479618058897e-12	PGT	SEC24D
SRPX2	3.20513194882572e-16	0.322606992152168	0.387	0.167	5.75096825577798e-12	PGT	SRPX2
DNAJA1	3.21777458907717e-16	0.448175564971712	0.864	0.632	5.77365294518116e-12	PGT	DNAJA1
HSPG2	4.19862368577022e-16	0.479973053280985	0.937	0.802	7.53359047937751e-12	PGT	HSPG2
TAPBP	4.42548503678236e-16	0.412578619837505	0.99	0.904	7.9406478014986e-12	PGT	TAPBP
HLA-DPB1	5.40686074001401e-16	0.468663541726452	1	0.954	9.70153022580714e-12	PGT	HLA-DPB1
MVP	5.93401069429729e-16	0.430947949142624	0.927	0.793	1.06473953887776e-11	PGT	MVP
LAIR1	6.21190846638527e-16	0.438066426218774	0.827	0.561	1.11460273612351e-11	PGT	LAIR1
CALR	6.25157096109244e-16	0.424140620089684	0.958	0.842	1.12171937754882e-11	PGT	CALR
AMDHD2	7.55069800822279e-16	0.482954888910607	0.723	0.511	1.35482174361542e-11	PGT	AMDHD2
CD72	7.98118544034813e-16	0.523337870317231	0.681	0.431	1.43206410356167e-11	PGT	CD72
SECTM1	8.48436613143588e-16	0.341682976178896	0.66	0.411	1.52234981496354e-11	PGT	SECTM1
MARVELD1	8.49360109447982e-16	0.382161919132121	0.675	0.419	1.52400684438251e-11	PGT	MARVELD1
CMTM3	1.09808585845267e-15	0.460023069555364	0.895	0.605	1.97029545582162e-11	PGT	CMTM3
S100A16	1.11878094809407e-15	0.406319151164476	0.696	0.447	2.00742865516519e-11	PGT	S100A16
TMEM176B	1.20676404010801e-15	0.428455887913501	0.911	0.666	2.16529671716581e-11	PGT	TMEM176B
GUK1	1.26920763497928e-15	0.405462362848837	0.953	0.846	2.27733925944332e-11	PGT	GUK1
ARRB2	1.29045781545493e-15	0.441777825492219	0.817	0.577	2.31546845827078e-11	PGT	ARRB2
GLIPR1	1.34770767628048e-15	0.400737588739037	0.754	0.488	2.41819188355007e-11	PGT	GLIPR1
LY96	1.74252175721608e-15	0.412207482357614	0.665	0.423	3.12660678897281e-11	PGT	LY96
TLR4	1.76058536005148e-15	0.417210312983808	0.545	0.314	3.15901831154037e-11	PGT	TLR4
TIMP3	2.07226898801898e-15	0.458854322378984	0.969	0.848	3.71827224520246e-11	PGT	TIMP3
COL5A2	2.82375909644165e-15	0.326549569922176	0.801	0.496	5.06667094674525e-11	PGT	COL5A2
NAV1	2.93835870703891e-15	0.424230808831185	0.592	0.352	5.27229702803992e-11	PGT	NAV1
PML	3.14365909484423e-15	0.434278815938379	0.895	0.651	5.640667513879e-11	PGT	PML
ADD3	3.46823352428712e-15	0.397468151539805	0.654	0.409	6.22305141262839e-11	PGT	ADD3
GLIPR2	3.48129334576906e-15	0.438380239204686	0.843	0.621	6.24648465031343e-11	PGT	GLIPR2
NR1H3	3.57549745532246e-15	0.478007770495487	0.921	0.629	6.4155150840851e-11	PGT	NR1H3
CNDP2	3.67683278608631e-15	0.427932272785033	0.969	0.793	6.59734106807466e-11	PGT	CNDP2
PTPRC	4.02572440291961e-15	0.445618344856627	0.969	0.76	7.22335729615865e-11	PGT	PTPRC
CPQ	4.54041296528591e-15	0.415105033655124	0.634	0.402	8.1468629836125e-11	PGT	CPQ
FRMD4B	4.96637304444854e-15	0.426279342753385	0.691	0.467	8.91116315365401e-11	PGT	FRMD4B
NRP2	4.98838087044887e-15	0.458895963944989	0.806	0.518	8.95065179584641e-11	PGT	NRP2
AKR1A1	5.16797030492428e-15	0.439427144106605	0.958	0.786	9.27288911812563e-11	PGT	AKR1A1
SLC12A7	5.35522272232708e-15	0.442563576287064	0.712	0.477	9.60887613067148e-11	PGT	SLC12A7
MFSD1	5.48242443191379e-15	0.438592385545608	0.901	0.656	9.83711415818292e-11	PGT	MFSD1
RHOG	6.68066646283969e-15	0.439723391022418	0.895	0.659	1.19871198342733e-10	PGT	RHOG
FTH1	6.80464464405458e-15	0.386410921788589	1	0.997	1.22095738848271e-10	PGT	FTH1
CYBB	6.96727196871693e-15	0.473835417934226	1	0.848	1.25013760934688e-10	PGT	CYBB
ZFP36L1	7.17776784557424e-15	0.417927300775699	0.942	0.806	1.28790688453139e-10	PGT	ZFP36L1
ARF3	7.20968872803819e-15	0.465988842309986	0.932	0.732	1.29363444847189e-10	PGT	ARF3
CPVL	7.31874937474624e-15	0.441308203737478	0.869	0.637	1.31320320031072e-10	PGT	CPVL
CD55	7.8414002168285e-15	0.498510519996528	0.675	0.459	1.40698244090554e-10	PGT	CD55
NAGK	7.9308728914845e-15	0.412666802028241	0.806	0.583	1.42303652291906e-10	PGT	NAGK
SYNE3	8.11316961931059e-15	0.369775563245592	0.628	0.387	1.4557460247929e-10	PGT	SYNE3
SHISA5	8.87910202813391e-15	0.423915496553505	0.832	0.611	1.59317727690807e-10	PGT	SHISA5
TSHZ2	9.24922510041425e-15	0.397405867475672	0.571	0.334	1.65958845976733e-10	PGT	TSHZ2
APLP2	9.45135785693146e-15	0.435319430198879	0.958	0.782	1.69585714026921e-10	PGT	APLP2
DDX5	1.00538333630007e-14	0.352695428520058	0.995	0.938	1.80395932032322e-10	PGT	DDX5
CAMK1D	1.01552057795777e-14	0.417184431952535	0.634	0.393	1.82214857302963e-10	PGT	CAMK1D
CREB3L1	1.1324261580934e-14	0.36854695676195	0.419	0.202	2.03191225546699e-10	PGT	CREB3L1
PSME2	1.21687706544883e-14	0.400058628411258	0.953	0.843	2.18344251853483e-10	PGT	PSME2
SFXN3	1.23800202922071e-14	0.428622625749108	0.759	0.534	2.22134704103072e-10	PGT	SFXN3
ENPP2	1.45769271571448e-14	0.429875066900356	0.513	0.292	2.6155380398065e-10	PGT	ENPP2
FKBP9	1.55653655046676e-14	0.452241237775728	0.77	0.593	2.79289353250251e-10	PGT	FKBP9
GLIS2	1.73478431002259e-14	0.411963782492688	0.482	0.273	3.11272348747353e-10	PGT	GLIS2
MAX	1.88261238546231e-14	0.464021424410104	0.895	0.722	3.37797140323503e-10	PGT	MAX
STOM	2.03290148489099e-14	0.431681536424557	0.958	0.763	3.6476351343399e-10	PGT	STOM
CAPZB	2.04171652316143e-14	0.382760425124393	0.995	0.915	3.66345195750856e-10	PGT	CAPZB
SHTN1	2.05673280202653e-14	0.37929540218961	0.775	0.522	3.6903956666762e-10	PGT	SHTN1
FAM114A1	2.07037038527531e-14	0.342349745192552	0.518	0.284	3.71486558229948e-10	PGT	FAM114A1
BICC1	2.09087864286008e-14	0.426121671167404	0.461	0.242	3.75166354888385e-10	PGT	BICC1
TRIM47	2.10156124807705e-14	0.427055420612233	0.791	0.558	3.77083134742464e-10	PGT	TRIM47
CD209	2.12765618235097e-14	0.343189237769759	0.649	0.423	3.81765348799235e-10	PGT	CD209
EFHD2	2.2262273971603e-14	0.433589037717888	0.974	0.77	3.99451981872472e-10	PGT	EFHD2
MOB1A	2.35036815818653e-14	0.430890652325883	0.937	0.738	4.2172655862341e-10	PGT	MOB1A
GIMAP8	2.45089607467923e-14	0.362299657816243	0.628	0.403	4.39764282679694e-10	PGT	GIMAP8
JDP2	2.49574227156855e-14	0.409262682048747	0.738	0.523	4.47811035787545e-10	PGT	JDP2
TRIM14	2.52424493170357e-14	0.390133497173215	0.665	0.443	4.52925268095571e-10	PGT	TRIM14
TBC1D2B	2.55642281829979e-14	0.404668369066464	0.832	0.572	4.58698946287532e-10	PGT	TBC1D2B
EPB41L3	2.72710044745515e-14	0.436983731307823	0.796	0.567	4.89323633286878e-10	PGT	EPB41L3
CNN2	2.87004953849102e-14	0.428757619336483	0.806	0.571	5.14972988691443e-10	PGT	CNN2
MS4A4A	2.95427841871158e-14	0.432282781444881	0.508	0.291	5.30086176669418e-10	PGT	MS4A4A
CNPY3	3.03951724427409e-14	0.390310158918298	0.916	0.635	5.453805791401e-10	PGT	CNPY3
TPD52L2	3.27114089258247e-14	0.403385788835782	0.817	0.623	5.86940810356073e-10	PGT	TPD52L2
STX11	3.42037266041219e-14	0.384597334317254	0.859	0.602	6.13717466457759e-10	PGT	STX11
ARPC1B	3.75532047010408e-14	0.461761592235541	0.995	0.864	6.73817151950775e-10	PGT	ARPC1B
MAN1A1	4.09291412905751e-14	0.437879935951473	0.702	0.494	7.34391582176789e-10	PGT	MAN1A1
TGOLN2	4.17020696592088e-14	0.394761454822751	0.901	0.669	7.48260235895184e-10	PGT	TGOLN2
ANGPTL2	4.23849686832469e-14	0.434101613543137	0.848	0.652	7.60513493083500e-10	PGT	ANGPTL2
CXCL10	4.31291363814334e-14	0.434054121373987	0.634	0.403	7.73866094092059e-10	PGT	CXCL10
FLNA	4.57073833362485e-14	0.424000985082415	0.995	0.897	8.20127579202307e-10	PGT	FLNA
FGF7	4.75225821862592e-14	0.344038230668601	0.414	0.204	8.52697692168049e-10	PGT	FGF7
CSF1	4.907798272736e-14	0.504005325325406	0.848	0.654	8.8060624407702e-10	PGT	CSF1
DOCK2	5.14222621995909e-14	0.390825211181259	0.785	0.545	9.22669650647259e-10	PGT	DOCK2
CALHM6	5.26207680596245e-14	0.353637331648598	0.717	0.478	9.44174441293842e-10	PGT	CALHM6
TNFSF13B	5.45899546805611e-14	0.361126004990538	0.78	0.508	9.79507556833307e-10	PGT	TNFSF13B
PGAM1	6.78121279299138e-14	0.403050167787232	0.916	0.669	1.21675301144644e-09	PGT	PGAM1
SNX33	7.28819387351771e-14	0.362779243049149	0.623	0.391	1.30772062672528e-09	PGT	SNX33
VAMP8	8.14207660118808e-14	0.459534535570731	0.895	0.675	1.46093280455118e-09	PGT	VAMP8
IFNGR2	9.2156202686619e-14	0.409166684217732	0.958	0.732	1.653558744806e-09	PGT	IFNGR2
GADD45B	9.36201272980047e-14	0.42400821478908	0.66	0.442	1.6798259441081e-09	PGT	GADD45B
PARP14	9.71342061268023e-14	0.430084464943188	0.932	0.757	1.74287906053321e-09	PGT	PARP14
HSPA5	9.78144930456122e-14	0.385601306687538	0.995	0.835	1.75508544871742e-09	PGT	HSPA5
OAS3	9.86749702295054e-14	0.391856894932016	0.702	0.478	1.77052499082802e-09	PGT	OAS3
COLEC12	1.01906155605747e-13	0.402951653583662	0.592	0.361	1.82850215003392e-09	PGT	COLEC12
GJA1	1.11236992004495e-13	0.373367794553906	0.534	0.314	1.99592534753665e-09	PGT	GJA1
SERP1	1.26983894793978e-13	0.386690959000728	0.801	0.576	2.27847202428834e-09	PGT	SERP1
SDCBP	1.29063723439378e-13	0.393855132334595	0.979	0.805	2.31579038967276e-09	PGT	SDCBP
CD47	1.30710822293054e-13	0.405233662172846	0.764	0.531	2.34534428440427e-09	PGT	CD47
CD86	1.37364033487206e-13	0.363666239313864	0.67	0.42	2.46472285286093e-09	PGT	CD86
PYCARD	1.47890230256665e-13	0.401930161988685	0.853	0.577	2.65359440149535e-09	PGT	PYCARD
ITIH5	1.67721662050098e-13	0.364079931810328	0.414	0.201	3.00942978216491e-09	PGT	ITIH5
AP2A2	1.69530620346288e-13	0.42718731617506	0.759	0.596	3.04188792087344e-09	PGT	AP2A2
HSD3B7	1.76238224035796e-13	0.436812872380727	0.571	0.351	3.1622424538743e-09	PGT	HSD3B7
OSMR	1.8016605694687e-13	0.365766040698001	0.586	0.364	3.23271955979769e-09	PGT	OSMR
HBA2	1.82746951035887e-13	0.869290121021712	0.618	0.436	3.27902854243692e-09	PGT	HBA2
IFITM1	1.87738461397574e-13	0.434131140735219	0.812	0.597	3.36859121285668e-09	PGT	IFITM1
WIPF1	1.90053050523467e-13	0.388393884538341	0.963	0.724	3.41012188554257e-09	PGT	WIPF1
TPST1	1.91633140278222e-13	0.319661290122792	0.482	0.262	3.43847343601214e-09	PGT	TPST1
LAMP1	2.0827539736174e-13	0.435007650995766	0.963	0.802	3.7370854548617e-09	PGT	LAMP1
IRF8	2.09095577831091e-13	0.44705029335989	0.832	0.573	3.75180195302327e-09	PGT	IRF8
PIGT	2.21411059190315e-13	0.374722800240131	0.764	0.563	3.97277863505183e-09	PGT	PIGT
PTGFR	2.2617479253269e-13	0.274320522636542	0.293	0.12	4.05825430241406e-09	PGT	PTGFR
CAP1	2.60052033888025e-13	0.422993662454311	0.921	0.695	4.66611364405284e-09	PGT	CAP1
PTTG1IP	2.79165945773381e-13	0.414669460581018	0.817	0.588	5.00907456501177e-09	PGT	PTTG1IP
RALB	2.79457896570252e-13	0.348128436434002	0.848	0.616	5.01431303816003e-09	PGT	RALB
SAT1	2.79639959395004e-13	0.430624667689516	0.969	0.735	5.01757979142455e-09	PGT	SAT1
CLSTN3	2.86868607400072e-13	0.414066773176168	0.806	0.58	5.1472834225795e-09	PGT	CLSTN3
ARF4	2.94321412126261e-13	0.410923400085428	0.853	0.685	5.28100909778151e-09	PGT	ARF4
EHD4	2.95955037948748e-13	0.406700480864805	0.864	0.662	5.31032124591439e-09	PGT	EHD4
PLD3	2.97580866692731e-13	0.367771016605928	0.963	0.819	5.33949349106767e-09	PGT	PLD3
PPP1R9B	3.09938969608438e-13	0.420462618779741	0.906	0.688	5.5612349316842e-09	PGT	PPP1R9B
LRRK1	3.49385840436753e-13	0.382687818191097	0.618	0.403	6.26903013495666e-09	PGT	LRRK1
CD109	3.52838319448524e-13	0.266847369304044	0.414	0.208	6.33097796586486e-09	PGT	CD109
CD302	3.9314711199489e-13	0.348344915448931	0.581	0.362	7.0542386305243e-09	PGT	CD302
LRRC59	4.01115199992682e-13	0.389475670217205	0.717	0.476	7.19721003346870e-09	PGT	LRRC59
CTSO	4.47915192951236e-13	0.389992163776567	0.607	0.395	8.03694230712402e-09	PGT	CTSO
PPIC	4.78780036443528e-13	0.316997574950241	0.524	0.304	8.59075019390622e-09	PGT	PPIC
PXDN	4.91977501102875e-13	0.32272265303579	0.503	0.283	8.82755230228889e-09	PGT	PXDN
HDAC7	5.21955423731814e-13	0.394490435797798	0.764	0.544	9.36544616801994e-09	PGT	HDAC7
SLC38A10	5.68997656475944e-13	0.359662189349009	0.822	0.569	1.02095249501479e-08	PGT	SLC38A10
SLC15A3	5.98654650025647e-13	0.396860753418843	0.953	0.693	1.07416603854102e-08	PGT	SLC15A3
RARG	6.02139136457337e-13	0.284515308738318	0.419	0.213	1.0804182525454e-08	PGT	RARG
RUNX1	6.02929436649383e-13	0.358386053095819	0.869	0.645	1.08183628817999e-08	PGT	RUNX1
AIDA	6.74388604044338e-13	0.350987098248124	0.916	0.772	1.21005547223676e-08	PGT	AIDA
VKORC1	6.74567644460373e-13	0.381226903037049	0.696	0.493	1.21037672445525e-08	PGT	VKORC1
ALDH1A1	7.32130591939579e-13	0.415731365167889	0.764	0.547	1.31366192111719e-08	PGT	ALDH1A1
NAAA	7.32976608880141e-13	0.372248028152702	0.754	0.52	1.31517992931364e-08	PGT	NAAA
PTGFRN	7.49188539545966e-13	0.325918290853591	0.497	0.28	1.34426899650733e-08	PGT	PTGFRN
MX1	8.17859964236539e-13	0.360426520820995	0.581	0.372	1.46748613382962e-08	PGT	MX1
CKAP4	8.83662017789382e-13	0.410019935629254	0.702	0.505	1.58555475851949e-08	PGT	CKAP4
PLEK	8.86811226205283e-13	0.391528302772518	0.88	0.641	1.59120538318014e-08	PGT	PLEK
FCGR2A	8.97197443293495e-13	0.426485222811612	0.801	0.538	1.60984137250152e-08	PGT	FCGR2A
COL12A1	9.02016643189149e-13	0.371353249198609	0.503	0.284	1.61848846287429e-08	PGT	COL12A1
CIITA	9.37162315885914e-13	0.366174971293335	0.974	0.852	1.68155034339409e-08	PGT	CIITA
LYN	1.02046612611579e-12	0.390682574629987	0.723	0.488	1.83102237008957e-08	PGT	LYN
COLGALT1	1.13533653821923e-12	0.389499284228397	0.901	0.679	2.03713435052676e-08	PGT	COLGALT1
HLA-DRA	1.1432842012552e-12	0.440201612488842	1	0.99	2.05139484231221e-08	PGT	HLA-DRA
SLC66A3	1.20874130221963e-12	0.370433811535583	0.801	0.591	2.16884451857269e-08	PGT	SLC66A3
TRADD	1.21536199382775e-12	0.395177256603467	0.691	0.465	2.18072402552514e-08	PGT	TRADD
AFAP1	1.29861776345483e-12	0.345522254796371	0.539	0.331	2.33010985296701e-08	PGT	AFAP1
HBA1	1.35150743778785e-12	0.371171774980773	0.335	0.149	2.42500979562273e-08	PGT	HBA1
KCNMA1	1.38449004366232e-12	0.397670463815008	0.885	0.642	2.48419048534331e-08	PGT	KCNMA1
CDKN1A	1.49069569143824e-12	0.345055918152624	0.895	0.689	2.67475527914763e-08	PGT	CDKN1A
CDC42BPB	1.515500006624e-12	0.392552030331869	0.822	0.592	2.71926166188545e-08	PGT	CDC42BPB
ADCY7	1.56260355431187e-12	0.401050997213178	0.749	0.539	2.80377955750178e-08	PGT	ADCY7
CXCL11	1.60400256122143e-12	0.376438917747484	0.581	0.36	2.8780617955996e-08	PGT	CXCL11
PLEKHO2	1.64114502196544e-12	0.386213009855316	0.874	0.614	2.94470651291259e-08	PGT	PLEKHO2
ANXA4	1.70908487058867e-12	0.356078113392788	0.733	0.531	3.06661098329726e-08	PGT	ANXA4
TRAM1	1.76090186765112e-12	0.379406660618491	0.885	0.683	3.1595862211264e-08	PGT	TRAM1
PDPN	1.76672902407889e-12	0.380795486969491	0.696	0.457	3.17004188790476e-08	PGT	PDPN
PCDH18	1.9003185720717e-12	0.376075795951751	0.429	0.228	3.40974161386825e-08	PGT	PCDH18
EVA1B	1.90867726735471e-12	0.33810625658297	0.508	0.302	3.42473962081455e-08	PGT	EVA1B
FAP	1.95744208277277e-12	0.328496910007925	0.471	0.269	3.51223832911918e-08	PGT	FAP
RENBP	2.00944082985509e-12	0.411420686469035	0.754	0.532	3.60553968100899e-08	PGT	RENBP
PSMB10	2.07259639857999e-12	0.357668157643731	0.969	0.814	3.71885971797208e-08	PGT	PSMB10
P2RY14	2.26051321421427e-12	0.307175415760063	0.654	0.433	4.05603886026466e-08	PGT	P2RY14
NECAP2	2.30308932861165e-12	0.406588202555844	0.895	0.661	4.13243318232789e-08	PGT	NECAP2
SIPA1	2.44540136513623e-12	0.391093258114391	0.785	0.535	4.38778366946394e-08	PGT	SIPA1
GIMAP5	2.54795960841215e-12	0.369835957016681	0.749	0.534	4.57180392537393e-08	PGT	GIMAP5
COTL1	2.63591105744451e-12	0.421980395004232	0.979	0.805	4.72961521037269e-08	PGT	COTL1
ARPC3	2.69891164797417e-12	0.375674659607511	0.963	0.786	4.84265716996005e-08	PGT	ARPC3
LRP10	2.7639352320132e-12	0.38410841636938	0.953	0.756	4.95932898680129e-08	PGT	LRP10
GLMP	2.82856497126031e-12	0.304850197179921	0.56	0.352	5.07529412793237e-08	PGT	GLMP
MFAP4	2.87867580738096e-12	0.36159078053481	0.524	0.305	5.16520800118366e-08	PGT	MFAP4
FTL	3.73611090446101e-12	0.375802481460007	1	1	6.70370379587439e-08	PGT	FTL
STAB1	3.74007802099466e-12	0.377478685581818	0.576	0.352	6.71082199307073e-08	PGT	STAB1
IFI30	3.92103315859281e-12	0.414196867119021	0.99	0.817	7.03550979646309e-08	PGT	IFI30
TTLL3	4.49358290060509e-12	0.368005562962326	0.691	0.473	8.06283579855571e-08	PGT	TTLL3
MAP3K3	4.59939465356174e-12	0.328543143811367	0.649	0.421	8.25269382688583e-08	PGT	MAP3K3
NCKAP1L	4.64393462239089e-12	0.386017115447324	0.759	0.532	8.33261189295597e-08	PGT	NCKAP1L
IFI35	4.66474019164461e-12	0.37301651528777	0.796	0.594	8.36994332586792e-08	PGT	IFI35
CYFIP1	4.68661641612394e-12	0.365817332559462	0.733	0.544	8.40919583545119e-08	PGT	CYFIP1
AKAP12	5.14854289091106e-12	0.319028583822877	0.325	0.143	9.23803050916171e-08	PGT	AKAP12
ITGB3	5.17656680630621e-12	0.282607821626024	0.403	0.202	9.28831382055523e-08	PGT	ITGB3
MMP14	5.34662480538268e-12	0.400497018261508	0.979	0.704	9.59344888829814e-08	PGT	MMP14
ACLY	5.87552534248484e-12	0.395844523069501	0.785	0.574	1.05424551220205e-07	PGT	ACLY
CDH11	6.09239255302591e-12	0.357512895925268	0.649	0.414	1.09315799578944e-07	PGT	CDH11
THEMIS2	6.69463398276743e-12	0.391711416369342	0.812	0.566	1.20121817552796e-07	PGT	THEMIS2
CD81	7.12848685826847e-12	0.388503010366207	0.99	0.908	1.27906439697911e-07	PGT	CD81
HLA-DMB	7.26026404867087e-12	0.363962564499793	0.99	0.822	1.30270917825301e-07	PGT	HLA-DMB
WSB1	7.29576626759756e-12	0.399831266641497	0.901	0.722	1.30907934139503e-07	PGT	WSB1
WARS	7.5936320740947e-12	0.360682663834235	1	0.92	1.36252540305481e-07	PGT	WARS
WASHC2C	7.79667104958235e-12	0.368578263023621	0.759	0.557	1.39895668642656e-07	PGT	WASHC2C
MAN2B1	7.87170410313357e-12	0.391388587785871	0.906	0.683	1.41241986722526e-07	PGT	MAN2B1
P3H1	8.08273782100774e-12	0.345039679966001	0.613	0.398	1.45028564722342e-07	PGT	P3H1
RNF135	8.1179609391439e-12	0.388163462965407	0.665	0.468	1.45660573131059e-07	PGT	RNF135
LRRC32	8.21970837345204e-12	0.300161361067324	0.351	0.166	1.4748622734485e-07	PGT	LRRC32
IL10RA	8.38502966524439e-12	0.371091719970463	0.848	0.635	1.5045258728348e-07	PGT	IL10RA
RAB31	8.51565639160019e-12	0.342091150804413	0.822	0.574	1.52796422634482e-07	PGT	RAB31
NPL	9.81131936460802e-12	0.324112390780146	0.759	0.509	1.76044503359162e-07	PGT	NPL
GNB1	1.1045121623254e-11	0.383986869718801	0.974	0.843	1.98182617286047e-07	PGT	GNB1
SH2B3	1.13228307467648e-11	0.35766526658843	0.634	0.437	2.031655520892e-07	PGT	SH2B3
CREG1	1.14743012613094e-11	0.412680944801376	0.838	0.666	2.05883387531674e-07	PGT	CREG1
GIMAP1	1.16667808823931e-11	0.334531715671069	0.691	0.488	2.09337049372779e-07	PGT	GIMAP1
LILRB4	1.20877254624138e-11	0.312256833197781	0.571	0.357	2.16890057972091e-07	PGT	LILRB4
CD4	1.21584661351756e-11	0.373725862349715	0.927	0.688	2.18159357863455e-07	PGT	CD4
ATOX1	1.22564633644592e-11	0.381968637704626	0.906	0.694	2.19917722148492e-07	PGT	ATOX1
ABCA9	1.35890973804645e-11	0.280844904821454	0.56	0.326	2.43829174297675e-07	PGT	ABCA9
LTBP4	1.36444341436671e-11	0.403718354830342	0.728	0.52	2.44822081839819e-07	PGT	LTBP4
PRMT2	1.40056201238556e-11	0.335243591471598	0.895	0.705	2.51302841882341e-07	PGT	PRMT2
NINJ1	1.43524839008796e-11	0.399374321669127	0.916	0.718	2.57526618633483e-07	PGT	NINJ1
PTPRA	1.44517440521163e-11	0.319559279611	0.592	0.391	2.59307643527124e-07	PGT	PTPRA
AP2M1	1.55673767094344e-11	0.329263164554997	0.937	0.847	2.79325440297381e-07	PGT	AP2M1
CYBC1	1.60037491007931e-11	0.337847100589761	0.785	0.557	2.87155270115531e-07	PGT	CYBC1
PLBD2	1.68291927075965e-11	0.355951217614532	0.738	0.514	3.01966204752404e-07	PGT	PLBD2
CYB561	1.71390764892289e-11	0.356238384364631	0.497	0.303	3.07526449446234e-07	PGT	CYB561
ICAM1	1.71879288235042e-11	0.392418381718245	0.948	0.778	3.08403006880136e-07	PGT	ICAM1
SBNO2	1.87344806086399e-11	0.362459854102959	0.822	0.603	3.36152785560825e-07	PGT	SBNO2
JUNB	1.96580845405473e-11	0.354021349755265	0.927	0.671	3.5272501091104e-07	PGT	JUNB
ARHGEF40	1.97967656497411e-11	0.334428137083695	0.55	0.343	3.55213366053305e-07	PGT	ARHGEF40
TSPO	1.98943113572462e-11	0.36923430967795	0.932	0.761	3.56963628683068e-07	PGT	TSPO
SCRN1	2.0528719878813e-11	0.257409623859093	0.319	0.149	3.68346820785542e-07	PGT	SCRN1
FAM3C	2.07774364839396e-11	0.416972645963873	0.743	0.574	3.72809542831328e-07	PGT	FAM3C
FLNB	2.09115894691867e-11	0.409552384841824	0.55	0.352	3.75216649845617e-07	PGT	FLNB
MAGED1	2.14689104191834e-11	0.366987859311196	0.801	0.606	3.85216659651407e-07	PGT	MAGED1
SVEP1	2.24528420986671e-11	0.314030292770952	0.628	0.376	4.02871345776385e-07	PGT	SVEP1
FMNL1	2.30242754236045e-11	0.333095308113142	0.827	0.566	4.13124573925735e-07	PGT	FMNL1
ARHGDIB	2.3797214622717e-11	0.349452335994918	0.979	0.799	4.26993421975412e-07	PGT	ARHGDIB
APOL6	2.39770186957255e-11	0.319110204134358	0.869	0.705	4.30219646457402e-07	PGT	APOL6
DOCK8	2.45811873133288e-11	0.371527620282469	0.843	0.602	4.41060243963059e-07	PGT	DOCK8
DHRS3	2.46816693312203e-11	0.364903977499727	0.665	0.472	4.42863192810086e-07	PGT	DHRS3
CD40	2.48754333668257e-11	0.325913692306935	0.88	0.623	4.46339900900953e-07	PGT	CD40
OLFML2A	2.52908534629982e-11	0.297514011524285	0.419	0.222	4.53793783686577e-07	PGT	OLFML2A
PPP1R18	2.54152057139953e-11	0.374906409705953	0.942	0.701	4.56025036126217e-07	PGT	PPP1R18
ADCY3	2.78132570158959e-11	0.350783461253166	0.529	0.336	4.9905327063622e-07	PGT	ADCY3
NDFIP1	2.87724422314052e-11	0.340259115341466	0.895	0.743	5.16263930958104e-07	PGT	NDFIP1
HIC1	2.92067735600835e-11	0.342102555586231	0.555	0.346	5.24057137988578e-07	PGT	HIC1
ROBO1	3.02148068059418e-11	0.297668830402854	0.66	0.438	5.42144278519014e-07	PGT	ROBO1
UBE2L6	3.14070409951914e-11	0.381072372629351	0.895	0.791	5.63536536576719e-07	PGT	UBE2L6
GPC6	3.15316409081489e-11	0.323385625557385	0.372	0.193	5.65772232814915e-07	PGT	GPC6
CCDC71L	3.22396628881949e-11	0.33343010156272	0.686	0.465	5.78476271202882e-07	PGT	CCDC71L
AKT1	3.28532527331691e-11	0.315767489292847	0.801	0.615	5.89485913791253e-07	PGT	AKT1
TLN1	3.68893525152971e-11	0.356089339469922	0.958	0.851	6.61905652181975e-07	PGT	TLN1
ITGA5	3.72475658250907e-11	0.303925860857571	0.775	0.535	6.68333073599603e-07	PGT	ITGA5
ARHGEF10L	3.73075626232975e-11	0.340891992753669	0.864	0.726	6.69409596149827e-07	PGT	ARHGEF10L
LTBR	3.93188153132139e-11	0.363081536152593	0.723	0.525	7.05497503164997e-07	PGT	LTBR
PROS1	3.94402719834147e-11	0.348610551185014	0.518	0.323	7.07676800198411e-07	PGT	PROS1
FCGR3B	4.16618023199744e-11	0.357388128702355	0.565	0.365	7.475377190273e-07	PGT	FCGR3B
C5orf15	4.52315449720124e-11	0.33651905828827	0.785	0.57	8.11589611432819e-07	PGT	C5orf15
CLTA	5.0774012852088e-11	0.376512154575329	0.743	0.543	9.11038112605014e-07	PGT	CLTA
CASP4	5.19356572909119e-11	0.316810587074406	0.848	0.638	9.31881498770832e-07	PGT	CASP4
BAX	5.50504874990025e-11	0.31795884939993	0.723	0.503	9.87770897194602e-07	PGT	BAX
TENT5A	5.58628686361355e-11	0.317240111967203	0.476	0.29	1.00234745193818e-06	PGT	TENT5A
COPG1	5.58774423290851e-11	0.318510378575056	0.911	0.738	1.00260894771077e-06	PGT	COPG1
CDK4	5.65528832093806e-11	0.33987744026551	0.864	0.682	1.01472838342592e-06	PGT	CDK4
SLC35F6	5.83611793999703e-11	0.360177487355651	0.607	0.414	1.04717464197367e-06	PGT	SLC35F6
CANX	6.19588324389331e-11	0.332062363272609	0.942	0.792	1.11172733045178e-06	PGT	CANX
PTPRE	6.45289351499819e-11	0.3261094592165	0.901	0.637	1.15784268339612e-06	PGT	PTPRE
SYK	6.5689730382625e-11	0.310994318114514	0.764	0.51	1.17867083225544e-06	PGT	SYK
NABP1	6.81759938703995e-11	0.377171687986253	0.827	0.593	1.22328185801658e-06	PGT	NABP1
TXLNA	7.06880345494912e-11	0.323207516338728	0.764	0.575	1.26835540392152e-06	PGT	TXLNA
PILRA	8.52835386980929e-11	0.306314465881806	0.853	0.58	1.53024253485988e-06	PGT	PILRA
MAF	8.53102364554131e-11	0.372749890305023	0.916	0.785	1.53072157271948e-06	PGT	MAF
SPON1	8.70537106258616e-11	0.263480900912317	0.283	0.127	1.56200472975983e-06	PGT	SPON1
FYB1	8.99821590801278e-11	0.302634107415528	0.885	0.62	1.61454988037473e-06	PGT	FYB1
RIN2	9.12157136171744e-11	0.380634762783121	0.691	0.499	1.63668354943296e-06	PGT	RIN2
MGST1	9.69374065452763e-11	0.329858780488956	0.356	0.184	1.73934788564189e-06	PGT	MGST1
C4orf48	9.73363069593223e-11	0.327311560936205	0.618	0.408	1.74650535577112e-06	PGT	C4orf48
TP53I11	1.04398933322703e-10	0.341346945203836	0.728	0.506	1.87323006060926e-06	PGT	TP53I11
WDFY2	1.06972895724526e-10	0.265383026127439	0.455	0.266	1.91941466798517e-06	PGT	WDFY2
RSRP1	1.09451570717023e-10	0.349519749011493	0.885	0.68	1.96388953337554e-06	PGT	RSRP1
TRAM2	1.10790866456306e-10	0.304495329241838	0.361	0.19	1.98792051682549e-06	PGT	TRAM2
SURF4	1.11778358899352e-10	0.36106854546703	0.88	0.683	2.00563909373108e-06	PGT	SURF4
VASP	1.11925165166823e-10	0.374866536811812	0.838	0.631	2.00827323858831e-06	PGT	VASP
APOBEC3C	1.14734913191766e-10	0.316369293393703	0.686	0.462	2.05868854739986e-06	PGT	APOBEC3C
RNF130	1.18693610844866e-10	0.328736754118204	0.942	0.791	2.12971945938943e-06	PGT	RNF130
FNBP1	1.29625103490174e-10	0.355765972450876	0.948	0.764	2.32586323192419e-06	PGT	FNBP1
SDK1	1.32285755419592e-10	0.287116803176502	0.424	0.249	2.37360330949374e-06	PGT	SDK1
ZNF385A	1.35344297449964e-10	0.335236766351346	0.764	0.523	2.4284827291447e-06	PGT	ZNF385A
CDC42SE2	1.35900826265555e-10	0.331681257933742	0.895	0.692	2.43846852568285e-06	PGT	CDC42SE2
CNN3	1.39580014962631e-10	0.412033910447316	0.733	0.547	2.50448420847449e-06	PGT	CNN3
MEFV	1.40384337685317e-10	0.268946488116097	0.325	0.16	2.51891617108764e-06	PGT	MEFV
TMEM165	1.43617770858289e-10	0.356439476176934	0.764	0.537	2.57693366251027e-06	PGT	TMEM165
ARAP1	1.49686200120349e-10	0.344908662997024	0.937	0.728	2.68581948875942e-06	PGT	ARAP1
SORBS3	1.50162421616144e-10	0.264626425161206	0.848	0.673	2.69436433105848e-06	PGT	SORBS3
TNKS1BP1	1.61339892351558e-10	0.354795608298879	0.806	0.601	2.894921688464e-06	PGT	TNKS1BP1
GMFG	1.70505331746671e-10	0.3792263957396	0.822	0.593	3.05937716753052e-06	PGT	GMFG
CREBL2	1.71998493694102e-10	0.34816031791854	0.801	0.581	3.08616897235327e-06	PGT	CREBL2
C11orf96	1.74559689841358e-10	0.344199222752906	0.513	0.326	3.13212451482348e-06	PGT	C11orf96
SEC61A1	1.74678347219983e-10	0.32322277250452	0.796	0.585	3.13425358416816e-06	PGT	SEC61A1
LRRC25	1.77306548841557e-10	0.277374005772672	0.592	0.378	3.18141140586405e-06	PGT	LRRC25
PSAP	1.82792495197465e-10	0.357032197251867	1	0.994	3.27984574132812e-06	PGT	PSAP
DAZAP2	1.90425632141714e-10	0.369196421895897	0.775	0.568	3.41680711751878e-06	PGT	DAZAP2
CD44	1.96259486360777e-10	0.336211885249474	1	0.811	3.52148396377143e-06	PGT	CD44
SHKBP1	2.3244674540763e-10	0.344718144576371	0.817	0.607	4.1707919528491e-06	PGT	SHKBP1
PEA15	2.34361088961974e-10	0.308134826553176	0.974	0.832	4.20514101924469e-06	PGT	PEA15
KCNJ10	2.37435447189456e-10	0.347104149742358	0.471	0.297	4.2603042289204e-06	PGT	KCNJ10
FCGR1B	2.42596411534752e-10	0.352834118115806	0.665	0.446	4.35290741216806e-06	PGT	FCGR1B
ARPC4	2.46563207063669e-10	0.325333205777414	0.979	0.839	4.42408362434341e-06	PGT	ARPC4
PFN1	2.63371966355871e-10	0.357024073694942	1	0.978	4.72568319232339e-06	PGT	PFN1
S100A13	2.70844363811294e-10	0.330366409033696	0.953	0.829	4.85976041986604e-06	PGT	S100A13
STMN3	2.72009891132731e-10	0.322690931823067	0.45	0.269	4.88067347659459e-06	PGT	STMN3
PARVG	2.82351915291089e-10	0.347442914680913	0.754	0.52	5.06624041606801e-06	PGT	PARVG
INPP5D	2.95104493134885e-10	0.320167177130139	0.675	0.462	5.29505992031924e-06	PGT	INPP5D
PTPN6	2.98073781897726e-10	0.313144644909394	0.827	0.575	5.3483378685909e-06	PGT	PTPN6
ATP6V0E1	3.11378590512556e-10	0.391338940886847	0.806	0.591	5.58706604956679e-06	PGT	ATP6V0E1
TMED9	3.14092496509944e-10	0.334991305028911	0.916	0.691	5.63576166487793e-06	PGT	TMED9
ZFP36	3.14425269643319e-10	0.349025490843096	0.812	0.639	5.64173261321007e-06	PGT	ZFP36
IFIT5	3.5006539006539e-10	0.283672131486018	0.45	0.262	6.2812232939433e-06	PGT	IFIT5
B4GALT1	3.53628687438382e-10	0.329651402370122	0.869	0.613	6.3451595387069e-06	PGT	B4GALT1
SH3PXD2B	3.54092793513527e-10	0.332498709337103	0.644	0.414	6.35348699401321e-06	PGT	SH3PXD2B
RTN1	3.72711827245721e-10	0.331143315305844	0.67	0.445	6.68756831626998e-06	PGT	RTN1
SUMO3	3.76462404101754e-10	0.268003522334783	0.948	0.861	6.75486491679777e-06	PGT	SUMO3
LST1	3.92424488236371e-10	0.35705984735287	0.921	0.676	7.0412725924252e-06	PGT	LST1
SEC22B	3.93763096380895e-10	0.312426863416082	0.89	0.657	7.0652912383624e-06	PGT	SEC22B
BCL3	4.35176335308361e-10	0.364125790596459	0.728	0.525	7.80836898443792e-06	PGT	BCL3
BRI3	4.38987497674283e-10	0.26801084814954	1	0.965	7.87675267076967e-06	PGT	BRI3
CAVIN3	4.46468517823632e-10	0.340884458519214	0.764	0.577	8.01098461530943e-06	PGT	CAVIN3
LCP1	4.83872231150532e-10	0.321713134389432	0.942	0.7	8.682119443534e-06	PGT	LCP1
CYTH4	5.31035133454232e-10	0.313618621606472	0.728	0.518	9.52836339956928e-06	PGT	CYTH4
SRGN	5.32550439655163e-10	0.332115799242727	0.932	0.705	9.55555253873259e-06	PGT	SRGN
RHOU	5.35731431145569e-10	0.273151282062224	0.686	0.487	9.61262906904495e-06	PGT	RHOU
CLMP	5.43347791506023e-10	0.30857979836292	0.356	0.189	9.74928942299258e-06	PGT	CLMP
GRINA	5.51247510519762e-10	0.333096367845949	0.984	0.836	9.8910340812561e-06	PGT	GRINA
SNX6	6.06718471494068e-10	0.344584599970175	0.707	0.522	1.08863495340181e-05	PGT	SNX6
RNPEP	6.43983625024866e-10	0.309857491491397	0.827	0.615	1.15549981838212e-05	PGT	RNPEP
FSTL3	6.69786798130926e-10	0.258466654942118	0.309	0.151	1.20179845188632e-05	PGT	FSTL3
CSF2RB	6.88527840146022e-10	0.306128334175963	0.785	0.556	1.23542550357401e-05	PGT	CSF2RB
ASPHD2	7.19057450991408e-10	0.287581441622774	0.393	0.228	1.29020478431388e-05	PGT	ASPHD2
STAT5A	7.34713050199694e-10	0.332285142413047	0.901	0.698	1.31829562597331e-05	PGT	STAT5A
GIMAP4	7.35268550406169e-10	0.316052676169769	0.785	0.595	1.31929235999379e-05	PGT	GIMAP4
IFIH1	7.41565614699589e-10	0.322198105534484	0.728	0.493	1.33059118245547e-05	PGT	IFIH1
WASHC2A	7.41924595081728e-10	0.263220230659252	0.56	0.378	1.33123530095514e-05	PGT	WASHC2A
SLC39A8	7.80149974577232e-10	0.314141689529245	0.817	0.558	1.39982309938393e-05	PGT	SLC39A8
PTPRJ	8.02068161712969e-10	0.294923569359276	0.728	0.502	1.43915090256158e-05	PGT	PTPRJ
GANAB	8.06615994371749e-10	0.324645797034901	0.838	0.644	1.44731107870123e-05	PGT	GANAB
SGSH	8.26263907535444e-10	0.332809420566624	0.581	0.39	1.48256532929085e-05	PGT	SGSH
CRISPLD2	8.50928445845029e-10	0.385459122865676	0.686	0.467	1.52682091037974e-05	PGT	CRISPLD2
GPX4	1.07039995616823e-09	0.25286389532952	0.984	0.958	1.92061864135266e-05	PGT	GPX4
ASAP2	1.08141049797549e-09	0.376400267313076	0.529	0.352	1.94037485651743e-05	PGT	ASAP2
CLCN7	1.13527996366948e-09	0.313565931883079	0.874	0.67	2.03703283881215e-05	PGT	CLCN7
ITGB5	1.14538027272723e-09	0.331707591000791	0.691	0.518	2.05515582335446e-05	PGT	ITGB5
TMEM176A	1.14736375087977e-09	0.303553585086684	0.702	0.495	2.05871477820357e-05	PGT	TMEM176A
CDC42EP2	1.19135803278118e-09	0.294174340987473	0.398	0.229	2.13765371821927e-05	PGT	CDC42EP2
DYNLL1	1.20536439685882e-09	0.301644269035926	0.827	0.663	2.16278533728379e-05	PGT	DYNLL1
TRAFD1	1.25542724796757e-09	0.318877138292248	0.764	0.556	2.25261311102822e-05	PGT	TRAFD1
PTGDS	1.289043317833e-09	0.277972274897922	0.974	0.901	2.31293042518775e-05	PGT	PTGDS
OLFML1	1.37094349577204e-09	0.281846247501382	0.314	0.16	2.45988391446377e-05	PGT	OLFML1
SUMF2	1.44816840282647e-09	0.298648684376163	0.681	0.494	2.59844856519154e-05	PGT	SUMF2
COPA	1.53569284680479e-09	0.323587757979332	0.853	0.679	2.75549367502183e-05	PGT	COPA
MCRIP1	1.57019515786846e-09	0.350499970886921	0.88	0.762	2.81740117176338e-05	PGT	MCRIP1
CPPED1	1.63119388267696e-09	0.326577872573143	0.628	0.442	2.92685118368727e-05	PGT	CPPED1
NAGA	1.68374425570317e-09	0.311409275739736	0.634	0.46	3.0211423180082e-05	PGT	NAGA
ADM	1.74376789064213e-09	0.284216138924224	0.419	0.235	3.12884272617917e-05	PGT	ADM
RNASE6	1.7776202269216e-09	0.252860367356313	0.44	0.265	3.18958397316543e-05	PGT	RNASE6
YWHAQ	1.94226026680925e-09	0.321758129893772	0.88	0.708	3.48499759673585e-05	PGT	YWHAQ
KYNU	1.94605401555743e-09	0.289488568447127	0.817	0.574	3.4918047201147e-05	PGT	KYNU
TRA2A	1.98304597410388e-09	0.26864334096355	0.911	0.717	3.55817939133459e-05	PGT	TRA2A
C12orf75	2.05274899264689e-09	0.306828982461779	0.387	0.219	3.68324751750632e-05	PGT	C12orf75
SRGAP1	2.11257306034996e-09	0.258997132400855	0.361	0.198	3.79058984218593e-05	PGT	SRGAP1
PTGS1	2.1807418211496e-09	0.285006516825736	0.681	0.482	3.91290504968873e-05	PGT	PTGS1
RASSF2	2.21112528543922e-09	0.250918508445189	0.497	0.318	3.9674220996636e-05	PGT	RASSF2
PPP1R12C	2.22623381433256e-09	0.260629008132616	0.791	0.587	3.99453133305691e-05	PGT	PPP1R12C
MBD2	2.28934751486774e-09	0.297335554712607	0.817	0.63	4.10777624592718e-05	PGT	MBD2
MTCH1	2.60218496430877e-09	0.314243174675691	0.869	0.668	4.66910048145923e-05	PGT	MTCH1
GNPDA1	2.60548901334591e-09	0.312935696796257	0.66	0.499	4.67502893664657e-05	PGT	GNPDA1
HLA-DOA	2.6785782022334e-09	0.354509811736668	0.859	0.67	4.80617286826739e-05	PGT	HLA-DOA
INF2	2.83903590150967e-09	0.294241130314679	0.869	0.7	5.0940821180788e-05	PGT	INF2
P2RY6	3.20344459889503e-09	0.284297455989583	0.445	0.28	5.74794064379736e-05	PGT	P2RY6
TMX1	3.24433842929051e-09	0.295622573057456	0.874	0.657	5.82131644367597e-05	PGT	TMX1
SLC43A3	3.2443811159524e-09	0.331391756970314	0.749	0.519	5.82139303635339e-05	PGT	SLC43A3
FAS	3.26828490268511e-09	0.28130720446466	0.654	0.455	5.86428360088788e-05	PGT	FAS
CMTM6	3.53747641134097e-09	0.300719514582403	0.864	0.603	6.3472939248691e-05	PGT	CMTM6
TGFB1	3.6172162359343e-09	0.299213267076778	0.89	0.655	6.49037109213691e-05	PGT	TGFB1
APH1A	3.93624738977807e-09	0.314740641264003	0.853	0.695	7.0628086914788e-05	PGT	APH1A
MED13L	4.06015495594607e-09	0.320341298804122	0.88	0.727	7.28513603745403e-05	PGT	MED13L
EIF4A1	4.11855745669628e-09	0.329926350773038	0.99	0.882	7.38992764455013e-05	PGT	EIF4A1
SELENOF	4.28776986638827e-09	0.276289864047947	0.654	0.453	7.69354547126047e-05	PGT	SELENOF
XPO6	4.34901460105402e-09	0.290095677585243	0.749	0.585	7.80343689867123e-05	PGT	XPO6
SMCHD1	4.50331249033133e-09	0.388059103798163	0.89	0.715	8.0802936014015e-05	PGT	SMCHD1
BNIP3L	4.5304362118336e-09	0.338758426068023	0.801	0.595	8.12896169489303e-05	PGT	BNIP3L
TMEM50A	4.66035000966436e-09	0.299977720960585	0.911	0.75	8.36206602234076e-05	PGT	TMEM50A
FAM91A1	4.78759012625657e-09	0.288910175202456	0.634	0.458	8.59037296354216e-05	PGT	FAM91A1
UGGT1	4.8037194192666e-09	0.259445843252676	0.518	0.34	8.61931375399005e-05	PGT	UGGT1
GBP5	4.93335848269754e-09	0.294606076229956	0.953	0.744	8.85192512550419e-05	PGT	GBP5
MYO9B	5.02423212755902e-09	0.302267470046642	0.717	0.509	9.01497970647916e-05	PGT	MYO9B
GPNMB	5.118153072549e-09	0.260160301994062	0.948	0.709	9.18350205807467e-05	PGT	GPNMB
XBP1	5.13882256894559e-09	0.325121990050799	0.901	0.719	9.22058933545907e-05	PGT	XBP1
SLC8A1	5.29286131366092e-09	0.287927446443524	0.733	0.5	9.49698105510179e-05	PGT	SLC8A1
CORO1B	5.84179681562425e-09	0.276344811199283	0.77	0.557	0.000104819360262746	PGT	CORO1B
MKNK1	6.23822957724779e-09	0.304085980160793	0.707	0.547	0.000111932553304557	PGT	MKNK1
RIN3	6.2758054609672e-09	0.317551556188972	0.707	0.51	0.000112606777386134	PGT	RIN3
ATP8B2	6.67640911543161e-09	0.251843489195369	0.455	0.275	0.000119794808758189	PGT	ATP8B2
CDC42EP1	6.88329200490159e-09	0.323340272207746	0.717	0.539	0.000123506908443949	PGT	CDC42EP1
MMP19	6.97077316450301e-09	0.273763476047635	0.283	0.143	0.000125076582890677	PGT	MMP19
AP2S1	7.16603614953167e-09	0.283091086375036	0.932	0.844	0.000128580186631047	PGT	AP2S1
SHE	7.36787885090745e-09	0.272139999370403	0.424	0.249	0.000132201850221832	PGT	SHE
REXO2	7.55540232734308e-09	0.296564793069669	0.859	0.693	0.000135566583959517	PGT	REXO2
ITGB2	7.86966810602698e-09	0.296568718414924	0.984	0.797	0.000141205454826442	PGT	ITGB2
LRMDA	8.3051549346775e-09	0.268006802791199	0.602	0.425	0.000149019394992918	PGT	LRMDA
BMF	8.46798994680807e-09	0.272406035409069	0.445	0.274	0.000151941143615577	PGT	BMF
FYN	8.58062491527657e-09	0.264652834824492	0.555	0.375	0.000153962152854807	PGT	FYN
HIF1A	8.61234077741494e-09	0.292081542706745	0.712	0.504	0.000154531230569156	PGT	HIF1A
AOX1	8.74036922664597e-09	0.29596549465459	0.319	0.167	0.000156828445033709	PGT	AOX1
CCN2	9.17885378114252e-09	0.397318152445769	0.681	0.495	0.00016469617339504	PGT	CCN2
LPCAT1	9.18082503577986e-09	0.335128486268681	0.702	0.491	0.000164731543616998	PGT	LPCAT1
NFKB2	9.61852300043371e-09	0.288333103936772	0.916	0.699	0.000172585158196782	PGT	NFKB2
DAPK1	9.62493427863705e-09	0.337629899522817	0.681	0.49	0.000172700195761585	PGT	DAPK1
SRGAP2	1.01107058191471e-08	0.251692343731128	0.534	0.352	0.000181416394512956	PGT	SRGAP2
TMEM173	1.0181467115562e-08	0.268811859603883	0.78	0.58	0.000182686064454528	PGT	TMEM173
QSOX1	1.07007744196071e-08	0.276620342129186	0.738	0.541	0.000192003995411011	PGT	QSOX1
PREX1	1.14677495333687e-08	0.268447507037406	0.838	0.616	0.000205765829877235	PGT	PREX1
SERPINF1	1.14695968267062e-08	0.312485313825776	0.979	0.915	0.000205798975861589	PGT	SERPINF1
TAX1BP3	1.15724842509672e-08	0.295931651947967	0.56	0.399	0.000207645084915104	PGT	TAX1BP3
PCSK6	1.25440677780377e-08	0.356002861749732	0.382	0.232	0.00022507820814133	PGT	PCSK6
NAGLU	1.29254067329822e-08	0.294706979647385	0.613	0.447	0.000231920573009899	PGT	NAGLU
HLA-DQB2	1.29907000337793e-08	0.274760830385892	0.843	0.579	0.000233092130706101	PGT	HLA-DQB2
NMRAL1	1.30835944189218e-08	0.294760932620518	0.66	0.466	0.000234758934658715	PGT	NMRAL1
AGTRAP	1.32423398127119e-08	0.285386669559446	0.644	0.453	0.000237607303259489	PGT	AGTRAP
ATP2B1	1.32544603238874e-08	0.292344133494726	0.55	0.385	0.000237824781591511	PGT	ATP2B1
TCIRG1	1.34330066287779e-08	0.294506755894476	0.89	0.653	0.000241028437940161	PGT	TCIRG1
SLAMF8	1.3955617404798e-08	0.30952343953999	0.895	0.613	0.000250405643094291	PGT	SLAMF8
IRAK1	1.40291409364404e-08	0.282228680194978	0.785	0.578	0.00025172487582255	PGT	IRAK1
MPP1	1.4142092966206e-08	0.294855832805094	0.743	0.564	0.000253751574092635	PGT	MPP1
IFFO1	1.4572167191586e-08	0.252416201369138	0.743	0.554	0.000261468395918628	PGT	IFFO1
NCSTN	1.46936308566242e-08	0.336190840188135	0.796	0.621	0.000263647818460408	PGT	NCSTN
CLTC	1.47287568619955e-08	0.333839076726211	0.874	0.706	0.000264278084374784	PGT	CLTC
IFI44	1.48011807546299e-08	0.336290167302242	0.717	0.537	0.000265577586280325	PGT	IFI44
SCPEP1	1.50591338548309e-08	0.279074624072142	0.953	0.78	0.00027020603875723	PGT	SCPEP1
C17orf58	1.50784589643398e-08	0.310142346233659	0.414	0.259	0.000270552789197148	PGT	C17orf58
ATXN2L	1.60331977899586e-08	0.303463840739474	0.806	0.616	0.000287683667945226	PGT	ATXN2L
AMOTL2	1.63758163922523e-08	0.258122151069941	0.487	0.304	0.000293831273526182	PGT	AMOTL2
SIGIRR	1.67322135634373e-08	0.277429294017128	0.675	0.494	0.000300226107968756	PGT	SIGIRR
NPTN	1.8067362985325e-08	0.310011635830351	0.822	0.657	0.000324182694045687	PGT	NPTN
IGFBP3	1.82149800543122e-08	0.351574372627751	0.487	0.31	0.000326831387114523	PGT	IGFBP3
DENND5A	1.84968475802874e-08	0.318689640271547	0.806	0.618	0.000331888936133096	PGT	DENND5A
APBB1IP	1.90375429754788e-08	0.303344582845617	0.702	0.487	0.000341590633609016	PGT	APBB1IP
GALNS	1.92536774680061e-08	0.2627713751457	0.654	0.466	0.000345468734808433	PGT	GALNS
P2RX4	1.93406209396085e-08	0.282796267624344	0.597	0.434	0.000347028761519395	PGT	P2RX4
CLIC2	1.95229549148317e-08	0.325571742306106	0.539	0.394	0.000350300380036826	PGT	CLIC2
PRR13	2.05781060097902e-08	0.28404017230113	0.885	0.677	0.000369232956133666	PGT	PRR13
MAPK3	2.1536930032732e-08	0.257131655926588	0.665	0.486	0.000386437135577311	PGT	MAPK3
TNFSF13	2.30337338652637e-08	0.257196186705767	0.874	0.607	0.000413294286744427	PGT	TNFSF13
ARHGAP17	2.34565358649025e-08	0.306060834623134	0.859	0.694	0.000420880623023945	PGT	ARHGAP17
GIMAP6	2.37713529879256e-08	0.31839884508138	0.623	0.454	0.000426529386662348	PGT	GIMAP6
LURAP1L	2.50378836948221e-08	0.285655159966971	0.293	0.155	0.000449254747136193	PGT	LURAP1L
TIFAB	2.56576893468006e-08	0.262931119940235	0.581	0.404	0.000460375919949644	PGT	TIFAB
NAMPT	2.5760916811953e-08	0.300610016359203	0.686	0.52	0.000462228130356873	PGT	NAMPT
ACVRL1	2.62822611738522e-08	0.306424542133406	0.696	0.5	0.00047158261224243	PGT	ACVRL1
TNFAIP6	2.65693535550538e-08	0.384833389939548	0.424	0.262	0.000476733910838331	PGT	TNFAIP6
CD53	2.68816675623678e-08	0.306909578406739	0.916	0.669	0.000482337761071566	PGT	CD53
RAB4B	2.89970395080847e-08	0.300313999609716	0.791	0.579	0.000520293879893564	PGT	RAB4B
TMEM109	3.03181184035174e-08	0.265682242419886	0.874	0.776	0.000543997998514313	PGT	TMEM109
CORO7	3.03855947591328e-08	0.321031060084351	0.597	0.424	0.000545208726763119	PGT	CORO7
SLFN11	3.04027323493912e-08	0.282498996613071	0.571	0.406	0.000545516226545126	PGT	SLFN11
ICAM2	3.08787332324962e-08	0.302141614592291	0.623	0.472	0.000554057110390678	PGT	ICAM2
MAMDC2	3.32472529872089e-08	0.26319501063759	0.293	0.145	0.000596555460349489	PGT	MAMDC2
ARHGAP45	3.56675606647112e-08	0.289322123258258	0.806	0.615	0.000639983041006913	PGT	ARHGAP45
PSMB9	3.64886292735766e-08	0.25182891313081	0.916	0.839	0.000654715475055785	PGT	PSMB9
TBC1D14	3.66374135005309e-08	0.341513509840317	0.644	0.476	0.000657385110440026	PGT	TBC1D14
GRK2	3.73865451144661e-08	0.312232460433508	0.895	0.752	0.000670826778988865	PGT	GRK2
TNS3	3.83313998547254e-08	0.276713988939762	0.916	0.667	0.000687780307593339	PGT	TNS3
SGPP1	4.06297195125749e-08	0.282548525936969	0.675	0.5	0.000729019057214132	PGT	SGPP1
PGRMC1	4.12855279168594e-08	0.327449296030182	0.534	0.389	0.000740786227412208	PGT	PGRMC1
NISCH	4.1900603715374e-08	0.255444658318087	0.665	0.498	0.000751822532464956	PGT	NISCH
COMT	4.20048604809151e-08	0.287495047199625	0.916	0.771	0.000753693211609059	PGT	COMT
DDB2	4.22025967497304e-08	0.276309527245114	0.518	0.349	0.000757241193480412	PGT	DDB2
GPSM3	4.42519063242041e-08	0.312989865923613	0.817	0.582	0.000794011955175194	PGT	GPSM3
RARRES2	4.46557969734525e-08	0.447189344279203	0.702	0.516	0.000801258965094658	PGT	RARRES2
STT3A	4.58374146390543e-08	0.265170038858922	0.649	0.472	0.000822460730868552	PGT	STT3A
TMEM35B	4.58706416080362e-08	0.292410892923153	0.565	0.398	0.000823056922372994	PGT	TMEM35B
CTSS	4.61711296865207e-08	0.251117507923926	0.99	0.831	0.000828448579965241	PGT	CTSS
NFAM1	4.69185247270778e-08	0.253333083108981	0.801	0.55	0.000841859089177956	PGT	NFAM1
SPG21	4.828758007514e-08	0.270896128737974	0.906	0.718	0.000866424049288238	PGT	SPG21
VCAM1	5.85870338163587e-08	0.305205584737735	0.618	0.447	0.00105122714776692	PGT	VCAM1
MOV10	5.91007111841966e-08	0.264080120100288	0.696	0.509	0.00106044406077804	PGT	MOV10
STXBP2	6.03078928761236e-08	0.264889064777812	0.696	0.494	0.00108210452187629	PGT	STXBP2
TRIO	6.03195484698303e-08	0.309192263390828	0.524	0.359	0.00108231365819417	PGT	TRIO
RAB8A	6.07309054825317e-08	0.281362901038379	0.654	0.484	0.00108969463707307	PGT	RAB8A
ABL1	6.08756373749748e-08	0.291850113751916	0.576	0.421	0.00109229156141917	PGT	ABL1
ACO1	6.20292715242114e-08	0.276900496326076	0.759	0.542	0.00111299121895892	PGT	ACO1
TPCN2	6.45319618603848e-08	0.250591373146318	0.571	0.414	0.00115789699166088	PGT	TPCN2
ZNFX1	7.27641823624493e-08	0.331021121837927	0.801	0.641	0.00130560772412943	PGT	ZNFX1
MYL12B	7.31568235519149e-08	0.291017276551275	0.827	0.674	0.00131265288499201	PGT	MYL12B
TRA2B	7.32090856954586e-08	0.257823576489919	0.901	0.752	0.00131359062463361	PGT	TRA2B
TNFRSF1B	7.32783622644038e-08	0.298268573951959	0.743	0.55	0.0013148336541102	PGT	TNFRSF1B
WDR1	7.52333254075631e-08	0.276580441061232	0.958	0.838	0.00134991155778791	PGT	WDR1
HLA-A	7.83363837013706e-08	0.266122309808762	0.869	0.704	0.00140558973275369	PGT	HLA-A
OSTF1	7.85485481910872e-08	0.299798572805155	0.764	0.594	0.00140939660019268	PGT	OSTF1
ACTR3	7.89931547161868e-08	0.271491843842534	0.974	0.842	0.00141737417507254	PGT	ACTR3
PSD4	8.01308746041678e-08	0.253079155776064	0.634	0.451	0.00143778828302258	PGT	PSD4
PDXK	8.06731637913254e-08	0.339005816582239	0.77	0.557	0.00144751857790775	PGT	PDXK
TBC1D9B	8.26166988682522e-08	0.28407380151449	0.848	0.668	0.00148239142779305	PGT	TBC1D9B
BTN2A2	8.40447823686034e-08	0.270633990916175	0.618	0.463	0.00150801553003985	PGT	BTN2A2
RASSF1	9.04462995316519e-08	0.262675596586637	0.613	0.443	0.00162287795249643	PGT	RASSF1
ARHGAP18	9.22476931713938e-08	0.288926850714115	0.806	0.601	0.00165520035857432	PGT	ARHGAP18
OSBPL3	9.25319959826945e-08	0.260949262390624	0.503	0.344	0.00166030160391749	PGT	OSBPL3
ZMIZ2	9.51074646136145e-08	0.271249736163332	0.77	0.598	0.00170651323756209	PGT	ZMIZ2
SCAMP4	9.64009757107549e-08	0.29285141869894	0.565	0.393	0.00172972270717807	PGT	SCAMP4
SNX9	9.82173411217254e-08	0.293199019519466	0.597	0.457	0.00176231375174712	PGT	SNX9
ATP6AP2	1.03163770988338e-07	0.278533112128863	0.817	0.591	0.00185106754284375	PGT	ATP6AP2
HNRNPC	1.09222298327436e-07	0.298662459886909	0.942	0.826	0.00195977569888919	PGT	HNRNPC
HNMT	1.13348091791727e-07	0.271066689460576	0.613	0.436	0.00203380481101895	PGT	HNMT
DPYD	1.20221642285938e-07	0.281703768345254	0.77	0.569	0.00215713692753659	PGT	DPYD
ACP2	1.28652962060538e-07	0.304563426243577	0.738	0.564	0.00230842009825223	PGT	ACP2
GPR137	1.51477051163292e-07	0.284378675885752	0.508	0.359	0.00271795272902294	PGT	GPR137
LMO4	1.5334444718333e-07	0.315609715527492	0.764	0.619	0.00275145941581048	PGT	LMO4
JAML	1.56806309676518e-07	0.25579475934599	0.77	0.548	0.00281357561452576	PGT	JAML
TMEM179B	1.63764720008918e-07	0.274653555366493	0.681	0.51	0.00293843037112002	PGT	TMEM179B
TMEM104	1.64445686431768e-07	0.278794512305716	0.492	0.337	0.0029506489516452	PGT	TMEM104
TAP2	1.68573576418007e-07	0.261109516759719	0.921	0.759	0.00302471568166829	PGT	TAP2
CDC25B	1.70460995899506e-07	0.2809028805081	0.618	0.467	0.00305858164942483	PGT	CDC25B
PI4K2A	1.73520963764676e-07	0.265727188399251	0.691	0.503	0.00311348665282957	PGT	PI4K2A
MTMR14	1.76287758486962e-07	0.290456540586076	0.56	0.408	0.00316313125053156	PGT	MTMR14
FMOD	1.84533609575637e-07	0.257734434435366	0.429	0.279	0.00331108655661565	PGT	FMOD
SLC2A6	1.89371403661129e-07	0.276598390617924	0.592	0.426	0.00339789109589164	PGT	SLC2A6
HCLS1	1.9313822542329e-07	0.259371472105171	0.864	0.644	0.00346547917877009	PGT	HCLS1
REEP5	1.98067316442303e-07	0.275738634120876	0.932	0.835	0.00355392185892424	PGT	REEP5
GRB2	2.03671160409056e-07	0.281450332461846	0.791	0.616	0.00365447163121969	PGT	GRB2
PDIA6	2.04210228951795e-07	0.280516742874671	0.916	0.793	0.00366414413808206	PGT	PDIA6
HSP90B1	2.14529295117332e-07	0.25415605989859	0.665	0.473	0.00384929914229028	PGT	HSP90B1
A4GALT	2.15212535739644e-07	0.327469237076071	0.592	0.453	0.00386155852877643	PGT	A4GALT
RCN1	2.1612384727019e-07	0.284989526358716	0.592	0.435	0.00387791019156902	PGT	RCN1
SOCS3	2.21117514352979e-07	0.311113468312362	0.738	0.524	0.00396751156003551	PGT	SOCS3
MOB3A	2.37107426232476e-07	0.267512428791207	0.675	0.528	0.00425441854888931	PGT	MOB3A
ZDHHC9	2.47262349240018e-07	0.273833920192249	0.387	0.244	0.00443662833241365	PGT	ZDHHC9
MLKL	2.47404359465229e-07	0.350667340821497	0.497	0.354	0.0044391764218846	PGT	MLKL
RGS19	2.53808832305575e-07	0.255708942114708	0.754	0.543	0.00455409187805893	PGT	RGS19
SPRED1	2.57939885742833e-07	0.265356677319169	0.56	0.408	0.00462821536988365	PGT	SPRED1
GPCPD1	2.65186489709052e-07	0.264789634249146	0.733	0.558	0.00475824118484951	PGT	GPCPD1
RBM47	2.79761509180836e-07	0.253770719586577	0.623	0.446	0.00501976075923175	PGT	RBM47
CD164	2.88790995406219e-07	0.283887650463963	0.848	0.717	0.00518177683057378	PGT	CD164
TSKU	2.92259870840742e-07	0.275519256838551	0.435	0.286	0.00524401886249543	PGT	TSKU
SPTLC2	3.10231355185361e-07	0.260850368672349	0.654	0.496	0.00556648120609094	PGT	SPTLC2
CRLF3	3.14559395017614e-07	0.278511828090936	0.728	0.55	0.00564413922480105	PGT	CRLF3
CCDC88A	3.16440440927345e-07	0.25863667254093	0.848	0.673	0.00567789083155936	PGT	CCDC88A
PARP4	3.19572726470098e-07	0.255159223701416	0.702	0.544	0.00573409343105296	PGT	PARP4
ABCA1	3.20777109928619e-07	0.272246747589638	0.696	0.535	0.00575570368344922	PGT	ABCA1
FNDC3B	3.25473508585214e-07	0.250104196652701	0.759	0.57	0.0058399711645445	PGT	FNDC3B
WDFY4	3.32740412033851e-07	0.322742838615467	0.791	0.557	0.00597036121312338	PGT	WDFY4
NUCB1	3.38625022527662e-07	0.254463900621037	0.942	0.865	0.00607594877921384	PGT	NUCB1
IER5L	3.45064084252061e-07	0.283365875034695	0.382	0.248	0.00619148486373473	PGT	IER5L
CRYBG1	3.46531624261346e-07	0.266430425570919	0.665	0.507	0.00621781693412134	PGT	CRYBG1
GNAI3	3.4763161607673e-07	0.289059775786662	0.827	0.626	0.00623755408726477	PGT	GNAI3
KANK2	3.54670594641097e-07	0.266533669420687	0.461	0.309	0.0063638544796452	PGT	KANK2
PLSCR3	3.81190514778159e-07	0.294005086207648	0.649	0.489	0.00683970140666451	PGT	PLSCR3
CSK	3.90760561122774e-07	0.263615318701189	0.88	0.675	0.00701141674822593	PGT	CSK
GNAQ	3.9448459437986e-07	0.298884043513562	0.77	0.644	0.00707823707695782	PGT	GNAQ
COPE	4.12027290718456e-07	0.273366398534518	0.958	0.839	0.00739300567736125	PGT	COPE
ANTXR2	4.19639952814244e-07	0.272142895274472	0.613	0.452	0.00752959967334599	PGT	ANTXR2
TNS1	4.20529108442883e-07	0.279699384193799	0.88	0.796	0.00754555379279064	PGT	TNS1
PRDX4	4.21933320261273e-07	0.2751696254301	0.686	0.54	0.00757074956544803	PGT	PRDX4
IL15RA	4.28587750951678e-07	0.29702255823166	0.634	0.465	0.00769015001532595	PGT	IL15RA
GDI1	4.38293948335827e-07	0.293372609329531	0.848	0.684	0.00786430831498973	PGT	GDI1
SFT2D2	4.61545312863535e-07	0.271036154033258	0.702	0.52	0.00828150754871041	PGT	SFT2D2
H3F3B	4.66572863405662e-07	0.272013269096331	0.869	0.761	0.00837171688808779	PGT	H3F3B
AOAH	4.96663297634603e-07	0.275884293113822	0.565	0.426	0.00891162954945768	PGT	AOAH
ELOVL1	5.12104657922009e-07	0.300684173288097	0.597	0.453	0.00918869387709461	PGT	ELOVL1
PARP10	5.44972190543636e-07	0.291550988784144	0.775	0.608	0.00977843601492446	PGT	PARP10
IDS	5.87662342153348e-07	0.26374550328222	0.838	0.693	0.0105444254052575	PGT	IDS
MMP24OS	6.06270119096042e-07	0.272497231168046	0.743	0.558	0.0108783047469403	PGT	MMP24OS
SCARB2	6.41920789192402e-07	0.307934485731407	0.906	0.781	0.0115179847204793	PGT	SCARB2
SOD2	6.45245845277222e-07	0.252355740575752	1	0.978	0.0115776462018092	PGT	SOD2
SNX17	6.62666160457939e-07	0.263130840951856	0.791	0.637	0.0118902189170968	PGT	SNX17
XAF1	6.83687119746423e-07	0.257921530088046	0.586	0.422	0.0122673979896101	PGT	XAF1
MYDGF	6.85457073920977e-07	0.258662432931814	0.717	0.522	0.0122991562773641	PGT	MYDGF
LPAR1	6.93272324250439e-07	0.266921394702809	0.503	0.353	0.0124393853140256	PGT	LPAR1
TMEM229B	7.55609832079606e-07	0.251416252616691	0.445	0.309	0.0135579072170044	PGT	TMEM229B
GLG1	8.91893822538542e-07	0.257105902466184	0.864	0.761	0.0160032508578091	PGT	GLG1
LAMC1	9.08811263302642e-07	0.292435533660039	0.859	0.721	0.0163068004974393	PGT	LAMC1
IVNS1ABP	9.14524200942146e-07	0.26099665384492	0.702	0.546	0.0164093077375049	PGT	IVNS1ABP
LMAN2	9.92434612281298e-07	0.285742339537959	0.848	0.673	0.0178072542481633	PGT	LMAN2
TMSB4X	9.93030994444188e-07	0.334192700941084	1	0.997	0.0178179551333121	PGT	TMSB4X
SLC39A1	1.02927270353627e-06	0.288289932801862	0.832	0.712	0.0184682401195513	PGT	SLC39A1
GOLPH3	1.04879288786983e-06	0.287660794180354	0.874	0.73	0.0188184907870484	PGT	GOLPH3
NUP62	1.08658523857323e-06	0.281120985126811	0.806	0.645	0.0194965989357195	PGT	NUP62
CAMKK2	1.12529546441491e-06	0.263189042388788	0.435	0.288	0.0201911765179968	PGT	CAMKK2
LENG8	1.12722044934287e-06	0.309266442447379	0.932	0.758	0.0202257165225592	PGT	LENG8
DDOST	1.13295920686407e-06	0.279405890290314	0.759	0.576	0.020328687048762	PGT	DDOST
ABR	1.50093027611523e-06	0.256639332055951	0.827	0.627	0.0269311919443355	PGT	ABR
FLCN	1.56687480399089e-06	0.28892910269116	0.56	0.42	0.0281144346080086	PGT	FLCN
TRAF3	1.60346890325774e-06	0.286329962463698	0.654	0.511	0.0287710425311536	PGT	TRAF3
CLIC4	1.70536047955912e-06	0.25043138699963	0.796	0.603	0.0305992830847294	PGT	CLIC4
SCD	1.75333731379943e-06	0.251951257050458	0.754	0.556	0.0314601314215032	PGT	SCD
ITPRIPL2	1.77218683353958e-06	0.250016394624232	0.686	0.522	0.0317983483542006	PGT	ITPRIPL2
SLC31A2	1.97785775142355e-06	0.258112152306214	0.723	0.539	0.0354887016337927	PGT	SLC31A2
ITPR2	1.99557310066804e-06	0.266527606352819	0.644	0.473	0.0358065681452866	PGT	ITPR2
PIK3CD	2.22935181563484e-06	0.255473814750798	0.634	0.475	0.0400012596279359	PGT	PIK3CD
PRRC2C	2.36079322525913e-06	0.250475745168774	0.958	0.855	0.0423597128408245	PGT	PRRC2C
FXYD6	2.5159619973948e-06	0.330389180064696	0.754	0.608	0.0451439061192549	PGT	FXYD6
GLB1	3.02955312117697e-06	0.270424438810194	0.623	0.475	0.0543592716532783	PGT	GLB1
IRF3	3.04207353627871e-06	0.269279550096297	0.723	0.558	0.0545839254614489	PGT	IRF3
RCC2	3.19308810169605e-06	0.259775338692513	0.775	0.584	0.0572935798087323	PGT	RCC2
P2RY13	3.57003004178449e-06	0.252954045267306	0.555	0.404	0.0640570490397392	PGT	P2RY13
CNP	3.63433406131854e-06	0.27718904104781	0.654	0.526	0.0652108560622385	PGT	CNP
SLC30A7	3.69081353081939e-06	0.277100339206889	0.476	0.352	0.0662242671834923	PGT	SLC30A7
CDC42SE1	3.73194176475754e-06	0.255300983835861	0.869	0.684	0.0669622310850445	PGT	CDC42SE1
S100A8	3.99727307375084e-06	0.254484123674056	0.728	0.527	0.0717230707623114	PGT	S100A8
FLT3LG	4.05671382292318e-06	0.270634298155127	0.728	0.576	0.0727896161247106	PGT	FLT3LG
CYB5A	4.43749019127279e-06	0.259084390526814	0.733	0.566	0.0796218865020077	PGT	CYB5A
TNFRSF10B	4.76143432743675e-06	0.257719707595623	0.508	0.376	0.0854344161371977	PGT	TNFRSF10B
SHFL	5.29891019427984e-06	0.253280858405797	0.581	0.449	0.0950783456159631	PGT	SHFL
TMEM208	5.38266157962173e-06	0.251412482824126	0.628	0.483	0.0965810967231526	PGT	TMEM208
DMXL2	5.64161625934591e-06	0.259942004073247	0.607	0.474	0.101227520541444	PGT	DMXL2
SMURF2	5.92795412587434e-06	0.275264061596855	0.429	0.302	0.106365280880563	PGT	SMURF2
NFKB1	6.86126977928895e-06	0.259648991472144	0.723	0.546	0.123111763649782	PGT	NFKB1
JAK1	7.19005552725472e-06	0.284132624424062	0.733	0.587	0.129011166325531	PGT	JAK1
PLPP1	7.27730202767142e-06	0.278256854854016	0.665	0.541	0.130576630282508	PGT	PLPP1
ZNF710	7.59722011130784e-06	0.259200491762073	0.529	0.4	0.136316920457197	PGT	ZNF710
ANKRD13A	7.7055726309274e-06	0.258392758229227	0.581	0.456	0.13826108971673	PGT	ANKRD13A
SLC39A7	7.98908285515989e-06	0.2536133361652	0.702	0.554	0.143348113670134	PGT	SLC39A7
MR1	8.62862234137254e-06	0.262362915977083	0.487	0.36	0.154823370671248	PGT	MR1
PISD	9.34486268223369e-06	0.27740111396852	0.487	0.361	0.167674871107319	PGT	PISD
CBR1	9.47870117700177e-06	0.280893416088064	0.702	0.559	0.170076335218943	PGT	CBR1
TMEM63A	1.02022164653606e-05	0.261567960487639	0.628	0.492	0.183058370037965	PGT	TMEM63A
PRNP	1.17587001627727e-05	0.280724794601762	0.874	0.718	0.21098635702063	PGT	PRNP
FST	1.1905603866756e-05	0.287244976435209	0.398	0.271	0.213622250181202	PGT	FST
SPIN1	1.55195473299718e-05	0.255944582721622	0.56	0.435	0.278467237741685	PGT	SPIN1
SULT1A1	1.57554248330044e-05	0.263644567668666	0.597	0.468	0.282699587778598	PGT	SULT1A1
TACC1	1.61477755467115e-05	0.263228849788098	0.78	0.615	0.289739536634644	PGT	TACC1
ATG7	2.10196131120488e-05	0.254130577449614	0.555	0.431	0.377154918069492	PGT	ATG7
SLC2A5	2.23590184555693e-05	0.284987788280542	0.686	0.576	0.40118786814828	PGT	SLC2A5
TMEM185A	2.54886102676137e-05	0.251570690417985	0.403	0.283	0.457342134031793	PGT	TMEM185A
TPGS2	5.83093120902342e-05	0.260486974416438	0.503	0.395	1	PGT	TPGS2
LYVE1	0.00470117284529956	0.300962479409581	0.22	0.148	1	PGT	LYVE1
LYZ	0	2.45638962757141	1	0.953	0	GS	LYZ
MMP9	0	2.18636012463418	1	0.767	0	GS	MMP9
CAPG	2.99438304317408e-306	2.02781130662933	1	0.614	5.37282149436724e-302	GS	CAPG
CTSD	3.39631143924362e-303	1.74976002622223	1	0.965	6.09400161543482e-299	GS	CTSD
TMSB4X.1	9.59402964089572e-301	1.48411419287703	1	0.995	1.72145673846592e-296	GS	TMSB4X
LAPTM5	3.71734975743226e-299	1.68557486058283	0.999	0.789	6.67004066976071e-295	GS	LAPTM5
FTL.1	1.34415779063871e-298	1.80128960100517	1	0.999	2.41182232374303e-294	GS	FTL
FBP1	9.91877555606352e-294	2.4032624716608	1	0.664	1.77972589802448e-289	GS	FBP1
PSAP.1	1.62665391604868e-290	1.49265640530081	1	0.992	2.91870512156615e-286	GS	PSAP
CHI3L1	9.67827052349927e-285	2.03548731388029	0.998	0.606	1.73657208003147e-280	GS	CHI3L1
APOE	3.52531072541193e-284	1.91511542576775	0.998	0.715	6.32546503460662e-280	GS	APOE
TXN	1.14198917894538e-281	1.61689985328875	1	0.773	2.04907118378169e-277	GS	TXN
FTH1.1	1.6487578498532e-278	1.56919828392334	1	0.996	2.95836620999159e-274	GS	FTH1
HLA-DRA.1	1.71748248642215e-277	1.50911155353911	1	0.985	3.08167882538727e-273	GS	HLA-DRA
CTSB.1	2.23960375129563e-277	1.63270407829531	1	0.959	4.01852101094975e-273	GS	CTSB
GM2A	2.44549648191545e-276	1.74121644601779	0.993	0.623	4.38795433750089e-272	GS	GM2A
CTSS.1	1.15584192738707e-275	1.70103991034895	0.998	0.749	2.07392717031061e-271	GS	CTSS
IFI30.1	1.62843391213007e-274	1.62927864942475	1	0.727	2.92189896853499e-270	GS	IFI30
NUPR1	2.54513647853551e-274	1.82930369299081	1	0.714	4.56673838343627e-270	GS	NUPR1
IGSF6	8.05510301814289e-274	1.66604329682313	0.989	0.553	1.44532713454538e-269	GS	IGSF6
CSTB	2.08070711580179e-273	1.59571857835085	1	0.788	3.73341277788315e-269	GS	CSTB
PABPC1	4.84258742310546e-268	1.25559745236711	1	0.918	8.68905461327812e-264	GS	PABPC1
CTSH	1.67939340904464e-267	1.54952130733874	0.997	0.721	3.0133355938488e-263	GS	CTSH
PGD	2.57828214606987e-265	1.49712551710436	0.998	0.717	4.62621165469316e-261	GS	PGD
ITGB2.1	3.74529508544326e-265	1.56498107506204	0.999	0.697	6.72018297181084e-261	GS	ITGB2
CD44.1	9.3261606191543e-265	1.56753197240697	0.997	0.722	1.67339299989486e-260	GS	CD44
PFN1.1	3.34012514289183e-264	1.20149815251352	1	0.967	5.99318654389082e-260	GS	PFN1
LGALS2	1.53620619092632e-263	1.51930711777957	0.984	0.467	2.7564147683791e-259	GS	LGALS2
TFRC	7.99944141166073e-263	1.55209929164614	0.994	0.555	1.43533977249429e-258	GS	TFRC
LITAF	1.23392290169393e-262	1.53436926059854	0.997	0.683	2.21402786250942e-258	GS	LITAF
SOD2.1	1.34141170564913e-260	1.29695127784041	1	0.968	2.40689502344623e-256	GS	SOD2
C15orf48	9.51600525010207e-260	1.44341706229484	0.956	0.292	1.70745682202581e-255	GS	C15orf48
HLA-DPB1.1	1.80400577349405e-258	1.31121103346081	1	0.931	3.23692755938038e-254	GS	HLA-DPB1
ATP6V1B2	3.36154043384462e-258	1.36671856535914	0.999	0.744	6.0316120004474e-254	GS	ATP6V1B2
MMP14.1	1.53397954195918e-257	1.51774230820372	0.994	0.56	2.75241949213735e-253	GS	MMP14
HLA-DPA1.1	1.25521704570145e-256	1.27559411889101	1	0.919	2.2522359451021e-252	GS	HLA-DPA1
CD74.1	2.11918643025762e-256	1.27837552786376	1	0.996	3.80245621181124e-252	GS	CD74
APOC1	7.51533195425657e-255	1.54150551596178	0.967	0.425	1.34847601255226e-250	GS	APOC1
ITGAX	1.60324051213643e-253	1.52414648998016	0.994	0.57	2.87669445092639e-249	GS	ITGAX
ACP5	3.904387994644e-253	1.46550138161518	0.984	0.451	7.00564337878973e-249	GS	ACP5
CYBB.1	1.09686330235013e-251	1.46470410864353	0.999	0.775	1.96810182340684e-247	GS	CYBB
EIF4A1.1	2.12161480100556e-250	1.19475575328454	1	0.824	3.80681343744428e-246	GS	EIF4A1
HLA-DMB.1	2.29911514500264e-250	1.39175630380784	1	0.734	4.12530230467824e-246	GS	HLA-DMB
GPNMB.1	4.30667241189758e-250	1.60997872417471	0.995	0.564	7.72746230866783e-246	GS	GPNMB
ARPC1B.1	1.91666564412302e-249	1.32579873465689	1	0.797	3.43907316524993e-245	GS	ARPC1B
BCAT1	1.26816384234677e-248	1.40443997022862	0.973	0.411	2.27546638232281e-244	GS	BCAT1
RASSF4	1.23921868217135e-247	1.35559609724984	0.992	0.599	2.22353008142006e-243	GS	RASSF4
POSTN	2.75167758689445e-247	1.66219352746747	0.928	0.258	4.93733509416471e-243	GS	POSTN
CD68.1	5.17453674181266e-246	1.41141763364345	0.999	0.756	9.28467127583445e-242	GS	CD68
ADAMDEC1	3.16700970146857e-245	1.15858549000649	0.911	0.209	5.68256550734506e-241	GS	ADAMDEC1
SNX10	5.94507856681598e-245	1.37773819404758	0.988	0.449	1.06672544724379e-240	GS	SNX10
SAT1.1	1.38884698786791e-243	1.37729562471866	0.995	0.605	2.49200815033139e-239	GS	SAT1
LTA4H	3.1592434942614e-240	1.37701492121726	0.98	0.485	5.66863060175323e-236	GS	LTA4H
ENO1.1	3.27464377481538e-238	1.29162676461397	1	0.765	5.87569332515124e-234	GS	ENO1
CD81.1	6.28478865664423e-238	1.18388084725584	0.999	0.863	1.12767962866167e-233	GS	CD81
PLAUR	1.72846318636279e-237	1.33113324167494	0.976	0.392	3.10138149529076e-233	GS	PLAUR
WARS.1	2.83198535888405e-237	1.29991147324801	1	0.881	5.08143132944565e-233	GS	WARS
CHIT1	1.04716734170805e-235	2.12958575630179	0.982	0.608	1.87893236122676e-231	GS	CHIT1
SLC39A8.1	2.46111581060166e-234	1.25518693931077	0.972	0.336	4.41598009896256e-230	GS	SLC39A8
SDCBP.1	3.43029170647958e-233	1.19653741666078	0.997	0.71	6.15497240893631e-229	GS	SDCBP
PLA2G7	4.10817413019362e-233	1.03229281850675	0.922	0.232	7.37129684180641e-229	GS	PLA2G7
CCL19	5.59416399176082e-233	1.6495821244409	0.989	0.51	1.00376084504164e-228	GS	CCL19
COTL1.1	7.70656378429161e-232	1.28968680753833	1	0.708	1.38278873981544e-227	GS	COTL1
LTB	1.04160506786751e-231	1.34483258894824	0.978	0.484	1.86895197327467e-227	GS	LTB
B2M.1	4.90881690505761e-230	0.6396986933982	1	0.999	8.80789017274486e-226	GS	B2M
CD37	3.75486539114348e-229	1.20306990564102	0.975	0.471	6.73735497132875e-225	GS	CD37
TYROBP.1	4.27482675110053e-229	1.261382454123	0.997	0.724	7.67032163949967e-225	GS	TYROBP
SLAMF8.1	2.01758790330618e-227	1.22249271526945	0.98	0.424	3.62015797490229e-223	GS	SLAMF8
CTSZ.1	4.13894182311857e-227	1.28085283392812	1	0.922	7.42650331322165e-223	GS	CTSZ
SPI1.1	1.39391676020612e-225	1.2533004882833	0.995	0.631	2.50110484283784e-221	GS	SPI1
ACTB.1	1.49288183071928e-225	1.1838633663706	1	0.987	2.6786778688596e-221	GS	ACTB
TKT	4.4959812705588e-225	1.21458765871513	0.989	0.486	8.06713919376366e-221	GS	TKT
HLA-DMA.1	2.66198578154938e-224	1.15846364837952	0.997	0.799	4.77640108783405e-220	GS	HLA-DMA
LST1.1	6.09522764992412e-224	1.18914289596245	0.99	0.515	1.09366669722588e-219	GS	LST1
NCF2	6.64910578071374e-223	1.22177829968032	0.965	0.39	1.19304905023347e-218	GS	NCF2
DBI	8.21607211820872e-223	1.1216835468448	0.999	0.799	1.47420982017019e-218	GS	DBI
SCPEP1.1	1.11496090637814e-222	1.23654077814213	0.992	0.672	2.00057435431429e-218	GS	SCPEP1
CSTA	3.50596901263216e-222	0.950960552792938	0.881	0.196	6.29076019936589e-218	GS	CSTA
PTAFR	1.77043483284226e-221	1.04953333092637	0.935	0.3	3.17669122056886e-217	GS	PTAFR
SLC1A3	8.40926371643284e-220	1.06069331691363	0.955	0.325	1.50887418863954e-215	GS	SLC1A3
SLAMF7	7.60868061054005e-219	1.14844346350961	0.965	0.364	1.3652255619492e-214	GS	SLAMF7
ACTR3.1	1.96096503839811e-218	1.06065552204692	0.997	0.764	3.51855956839773e-214	GS	ACTR3
CYBA.1	4.74336344661079e-218	1.22671221537229	0.989	0.669	8.51101703225375e-214	GS	CYBA
CYP27A1	9.01920904151612e-218	1.33681153287354	0.967	0.487	1.61831667831924e-213	GS	CYP27A1
FCER1G.1	1.65913780511258e-217	1.21707565771106	0.997	0.66	2.97699096371351e-213	GS	FCER1G
EFHD2.1	7.74474902045332e-216	1.14207176076873	0.998	0.657	1.38964031673994e-211	GS	EFHD2
MAN2B1.1	1.46013439527979e-214	1.12838831301031	0.988	0.524	2.61991914545052e-210	GS	MAN2B1
CD53.1	5.06436823241372e-214	1.13769600734881	0.978	0.51	9.08699591941994e-210	GS	CD53
GBP5.1	5.02354489447023e-213	1.24889144157346	0.995	0.616	9.01374660414793e-209	GS	GBP5
RAC2	1.05558028353871e-212	1.13823081555951	0.974	0.486	1.89402770275351e-208	GS	RAC2
LCP1.1	1.01475215979807e-211	1.11211718235129	0.99	0.553	1.82076980032569e-207	GS	LCP1
S100A8.1	1.01581709287696e-211	1.19990081326345	0.933	0.302	1.82268060974913e-207	GS	S100A8
CORO1C	5.13432925593055e-211	1.10698415401776	0.99	0.572	9.21252698391619e-207	GS	CORO1C
GRN.1	7.17649179089043e-211	1.15643431081441	0.998	0.666	1.28767792203947e-206	GS	GRN
GJB2	2.30975328491392e-210	0.908056799487723	0.808	0.14	4.14439031912105e-206	GS	GJB2
FGR	2.45454130262524e-210	1.11548595792693	0.958	0.397	4.40418345930048e-206	GS	FGR
S100A11.1	2.05316738067985e-208	1.19557681304557	0.994	0.772	3.68399823115385e-204	GS	S100A11
ARHGDIB.1	5.0905416210497e-207	1.04303699528317	0.997	0.701	9.13395883064947e-203	GS	ARHGDIB
SLC15A3.1	6.91564488055586e-207	1.13156602577058	0.985	0.546	1.24087416091814e-202	GS	SLC15A3
SRGN.1	5.09376374530775e-206	1.13608243254724	0.99	0.559	9.13974028820569e-202	GS	SRGN
PTPRC.1	7.98488253644128e-206	1.11975701330651	0.995	0.643	1.43272747351366e-201	GS	PTPRC
SIGLEC10	2.62060472346886e-205	0.73991233471786	0.787	0.129	4.70215105532017e-201	GS	SIGLEC10
CD14.1	3.80444439135479e-205	1.30438612721706	0.988	0.614	6.8263145714079e-201	GS	CD14
HLA-DQB2.1	3.82960403891215e-205	1.15244615835473	0.953	0.382	6.87145852702006e-201	GS	HLA-DQB2
ADA2.1	4.25083417021428e-204	1.15675555459476	0.982	0.537	7.62727175161548e-200	GS	ADA2
GRINA.1	6.60777243231187e-204	1.02309788297135	0.993	0.759	1.18563260752972e-199	GS	GRINA
BGN	8.80628738928497e-204	1.28626293526824	0.955	0.39	1.5801121462594e-199	GS	BGN
PLEK.1	1.11641822121451e-203	1.12239940013147	0.975	0.466	2.0031892143252e-199	GS	PLEK
SERPINA1	5.90179016274125e-202	0.941151020091622	0.931	0.276	1.05895820890066e-197	GS	SERPINA1
MINK1	1.40771088399484e-201	1.03819798083485	0.958	0.402	2.52585563915195e-197	GS	MINK1
ASAH1	1.666093425464e-200	1.0628057369502	0.992	0.738	2.98947143331005e-196	GS	ASAH1
PTGDS.1	3.34786215396899e-199	1.46418153348791	0.995	0.852	6.00706906286656e-195	GS	PTGDS
KLHL6	3.37019241649727e-199	0.898865338148821	0.894	0.26	6.04713625292106e-195	GS	KLHL6
PRXL2B	3.91160267447029e-199	1.03096980595322	0.918	0.298	7.01858867880204e-195	GS	PRXL2B
VOPP1	8.8564451216738e-199	1.02288071260175	0.992	0.643	1.58911194818193e-194	GS	VOPP1
NFKBIE	7.55185138946858e-197	0.931813784192363	0.935	0.316	1.35502869481235e-192	GS	NFKBIE
CDA	7.60916262253363e-197	0.764084077873596	0.789	0.149	1.36531204936121e-192	GS	CDA
TNS3.1	1.02093284620995e-196	1.04096324901102	0.985	0.503	1.83185980595451e-192	GS	TNS3
NFAM1.1	1.9963316762638e-196	0.977055810402598	0.942	0.34	3.58201792672014e-192	GS	NFAM1
RBM3	2.66238945259407e-196	0.776253498651272	1	0.951	4.77712539478955e-192	GS	RBM3
SLC31A1	3.1852978598605e-196	0.927755969163465	0.95	0.353	5.71537994994769e-192	GS	SLC31A1
FLNA.1	4.20357930184721e-196	1.04233133759082	1	0.846	7.54248234130446e-192	GS	FLNA
EMILIN1	6.70393175068653e-196	1.03541556991518	0.958	0.392	1.20288647402568e-191	GS	EMILIN1
TNFSF13.1	9.61196309657845e-196	1.02657489172891	0.958	0.425	1.72467453841907e-191	GS	TNFSF13
NR1H3.1	1.35650506406692e-195	1.10323721983117	0.969	0.457	2.43397703645528e-191	GS	NR1H3
TRAC	3.7461679091531e-195	1.12264340814808	0.988	0.539	6.7217490793934e-191	GS	TRAC
ALCAM	1.67165295885805e-194	0.857749126394787	0.883	0.236	2.999446904079e-190	GS	ALCAM
CXCL16	1.27836642860167e-192	0.904951169164709	0.886	0.259	2.29377288283997e-188	GS	CXCL16
IFNGR2.1	1.92869971975786e-192	1.06409959720732	0.983	0.607	3.46066590716152e-188	GS	IFNGR2
CLEC7A	2.39860377842096e-192	0.943144972753583	0.93	0.305	4.30381475962073e-188	GS	CLEC7A
NCF1	1.56268160686898e-190	0.860801730972463	0.898	0.25	2.80391960720501e-186	GS	NCF1
GNAI2.1	2.08519251412189e-190	0.980341005606201	0.995	0.813	3.7414609280889e-186	GS	GNAI2
EVL	6.56844021419719e-190	1.00007227288744	0.988	0.571	1.1785752276334e-185	GS	EVL
ARAP1.1	6.67685623897106e-190	0.994320220350543	0.983	0.598	1.19802831495858e-185	GS	ARAP1
ATP6V1A	7.55509992314125e-190	0.946132552153679	0.96	0.432	1.35561157920923e-185	GS	ATP6V1A
COX6A1	2.0128442707139e-189	1.00415627062604	0.992	0.629	3.61164647494195e-185	GS	COX6A1
HEXB	4.67178613277322e-188	1.00502898584116	0.97	0.447	8.38258585803499e-184	GS	HEXB
RILPL2	9.29785841848575e-188	0.875986712602971	0.909	0.302	1.6683147360289e-183	GS	RILPL2
SNX20	4.4363653843396e-187	0.907663607374492	0.908	0.314	7.96017040912054e-183	GS	SNX20
PILRA.1	1.22343474613383e-186	0.973618508445516	0.949	0.388	2.19520896498793e-182	GS	PILRA
VAMP8.1	1.55052890816126e-186	0.987698219390954	0.985	0.512	2.78211401991374e-182	GS	VAMP8
BCL2A1	2.5258951790656e-186	0.727623431662783	0.797	0.161	4.5322137197974e-182	GS	BCL2A1
ARPC4.1	6.10248384341479e-186	0.922294678702122	0.998	0.759	1.09496867602392e-181	GS	ARPC4
MREG	9.41028885226343e-186	0.736996856918778	0.803	0.166	1.68848812876163e-181	GS	MREG
PLXDC2	1.52457962713694e-185	0.918347343268717	0.927	0.323	2.73555322497181e-181	GS	PLXDC2
HSD11B1	3.461558630209e-185	0.898018285478034	0.893	0.262	6.21107465018401e-181	GS	HSD11B1
FN1.1	3.59103248240924e-185	1.67604519112771	1	0.851	6.44338958318689e-181	GS	FN1
HIST1H4E	8.74413122414285e-185	0.97099016454089	0.93	0.36	1.56895946554795e-180	GS	HIST1H4E
UBD.1	1.44858727793664e-184	1.15869567576503	0.998	0.712	2.59920015280172e-180	GS	UBD
HLA-DOA.1	1.0140503888579e-183	0.973059885472515	0.983	0.501	1.81951061272774e-179	GS	HLA-DOA
PEA15.1	1.33423695610657e-183	0.990031945578792	0.998	0.748	2.39402137034203e-179	GS	PEA15
SH3BGRL3.1	2.29809004485759e-183	1.01181835801273	0.989	0.696	4.12346296748797e-179	GS	SH3BGRL3
EGR2	4.10217293962773e-183	0.791668595031191	0.803	0.174	7.36052890557403e-179	GS	EGR2
WIPF1.1	4.36468535268323e-183	0.96608196432823	0.991	0.591	7.83155492831952e-179	GS	WIPF1
CD63.1	6.41836572100883e-183	0.72553362281853	1	0.968	1.15164736132061e-178	GS	CD63
SGK1	6.76842155270328e-183	0.963794554334251	0.957	0.513	1.21445787920155e-178	GS	SGK1
SDC4	7.99166507898082e-183	0.948153651837446	0.963	0.438	1.43394446512153e-178	GS	SDC4
ADGRE2	1.20445554305843e-182	0.65251060671989	0.75	0.126	2.16115458090975e-178	GS	ADGRE2
LIMD2	1.60535316063338e-182	0.980648118973149	0.963	0.435	2.88048517612447e-178	GS	LIMD2
HCK	1.65916040908945e-182	0.864897343478008	0.906	0.296	2.97703152202919e-178	GS	HCK
TSPO.1	8.6849400485191e-182	0.98322416338328	0.988	0.643	1.55833879290578e-177	GS	TSPO
BRI3.1	1.50298430280059e-181	0.815548103360507	0.998	0.95	2.69680473451511e-177	GS	BRI3
TAPBP.1	1.59755948832361e-181	0.88666524542784	0.993	0.86	2.86650098989905e-177	GS	TAPBP
CALR.1	1.73751056087253e-181	0.928239116697983	0.993	0.763	3.11761519937359e-177	GS	CALR
TBC1D9	3.62699620337016e-181	0.855495529583536	0.933	0.331	6.50791928770708e-177	GS	TBC1D9
AQP9	8.46671931616698e-181	0.578458002015757	0.644	0.068	1.51918344689984e-176	GS	AQP9
GK	9.121455669427e-181	0.644830352955092	0.784	0.153	1.63666279076529e-176	GS	GK
MSN	3.93850107251676e-180	0.929357094345431	0.985	0.524	7.06685247441682e-176	GS	MSN
HIST1H4D	4.72647164938156e-180	0.98673839462428	0.911	0.312	8.48070808048533e-176	GS	HIST1H4D
VIM.1	1.44397954702063e-179	1.0523201503213	0.998	0.938	2.59093250121911e-175	GS	VIM
MPEG1.1	2.62531180876271e-179	1.02643494250923	0.989	0.629	4.71059697846294e-175	GS	MPEG1
THEMIS2.1	3.50640405817754e-179	0.921960683711261	0.938	0.369	6.29154080158796e-175	GS	THEMIS2
CD40.1	4.41882750142333e-179	0.959126200330991	0.975	0.44	7.92870218580389e-175	GS	CD40
KYNU.1	2.21584480130906e-178	0.971296933912534	0.938	0.382	3.97589032698885e-174	GS	KYNU
CTSK.1	2.91470444303194e-178	1.24049631881994	0.97	0.504	5.22985418213221e-174	GS	CTSK
CP	5.78456139092743e-178	0.926518315762349	0.814	0.206	1.03792385037411e-173	GS	CP
TMEM176B.1	8.73228065209297e-178	0.964252038992556	0.977	0.506	1.56683311740504e-173	GS	TMEM176B
HIST1H2BH	1.07142445317034e-177	0.865451488087159	0.844	0.216	1.92245689632355e-173	GS	HIST1H2BH
PTPRE.1	1.46815063381993e-177	0.968265611580704	0.973	0.464	2.6343026822631e-173	GS	PTPRE
MFSD1.1	1.5708835816937e-177	0.963017543945106	0.98	0.488	2.818636410633e-173	GS	MFSD1
BCAP31	2.77362169319492e-177	0.947645498898392	0.972	0.553	4.97670940409964e-173	GS	BCAP31
ATOX1.1	7.31586019289666e-177	0.955198544513993	0.984	0.542	1.31268479441145e-172	GS	ATOX1
LHFPL2	9.43190020693158e-177	0.841508148849002	0.923	0.302	1.69236585412973e-172	GS	LHFPL2
ACTN1	1.34971245839661e-176	0.870081487784995	0.961	0.413	2.42178906410104e-172	GS	ACTN1
B4GALT1.1	1.71690166908766e-176	0.931737444747995	0.95	0.438	3.08063666484399e-172	GS	B4GALT1
CD4.1	1.82034249222424e-176	0.952041597551378	0.98	0.539	3.26624053379796e-172	GS	CD4
CCL5	2.71511035659526e-176	1.0041334067838	0.984	0.53	4.87172251283888e-172	GS	CCL5
COL3A1.1	5.97091349386768e-176	1.4956078307111	0.998	0.894	1.07136100820468e-171	GS	COL3A1
STX11.1	6.04607507790402e-176	0.90645189446453	0.959	0.416	1.08484725122832e-171	GS	STX11
LPXN	6.17769574965097e-176	0.810084270654585	0.916	0.307	1.10846394835987e-171	GS	LPXN
VASH1	6.22722952415699e-176	0.897320919990567	0.965	0.428	1.11735179351949e-171	GS	VASH1
SLC20A1	7.09145529047618e-176	0.881185829727915	0.933	0.397	1.27241982277014e-171	GS	SLC20A1
TRBC2	8.94151210660378e-176	1.00952546574245	0.972	0.531	1.60437551728792e-171	GS	TRBC2
IL17RA	9.67260936977175e-176	0.879485534980002	0.922	0.366	1.73555629921814e-171	GS	IL17RA
CSK.1	1.66348903372817e-175	0.906357793605618	0.975	0.517	2.98479837321846e-171	GS	CSK
ARPC3.1	4.63873908040601e-175	0.916113365381944	0.988	0.684	8.3232895319725e-171	GS	ARPC3
SH3BGRL	7.1770012575554e-175	0.950155401343312	0.973	0.529	1.28776933564317e-170	GS	SH3BGRL
P2RX7	2.59168698930456e-174	0.75822717701729	0.863	0.228	4.65026396490916e-170	GS	P2RX7
PLXNB2.1	2.64948057203093e-174	0.974725570808431	0.995	0.612	4.75396299039509e-170	GS	PLXNB2
ABCC3	6.6144921504686e-174	0.681826834896309	0.777	0.161	1.18683832655858e-169	GS	ABCC3
M6PR	6.76177685959644e-174	0.893053627499139	0.989	0.581	1.21326562191739e-169	GS	M6PR
CXCL9.1	8.53242557893276e-174	1.26233424646723	0.998	0.693	1.53097312162791e-169	GS	CXCL9
TRBC1	1.25921637985414e-173	0.963643895413845	0.964	0.471	2.25941195037228e-169	GS	TRBC1
CNDP2.1	1.28940814022739e-173	0.938160684591562	0.998	0.689	2.31358502601001e-169	GS	CNDP2
CMTM6.1	1.54532705448617e-173	0.939852565317316	0.943	0.427	2.77278033386454e-169	GS	CMTM6
PLEKHO1.1	2.64141870483943e-173	0.931307299951188	0.994	0.727	4.73949758209338e-169	GS	PLEKHO1
LIPA	3.15960153235239e-173	0.992977100755085	0.936	0.377	5.6692730294999e-169	GS	LIPA
SRC	3.21220360083791e-173	0.833182776354125	0.901	0.294	5.76365692098347e-169	GS	SRC
TCIRG1.1	6.27922294771987e-173	0.920789375277112	0.974	0.486	1.12668097350938e-168	GS	TCIRG1
EVI2A	8.38671618895301e-173	0.706436122835596	0.852	0.226	1.50482848578384e-168	GS	EVI2A
MARCO.1	9.66886808006309e-173	1.11675886122573	0.993	0.588	1.73488499960572e-168	GS	MARCO
PPP1R18.1	1.27393083527721e-172	0.969564791139196	0.978	0.562	2.2858140977379e-168	GS	PPP1R18
CD82	1.35931916183725e-172	0.858998565639495	0.953	0.428	2.43902637208458e-168	GS	CD82
FCGR1A	4.83095875070756e-172	0.694088510414196	0.801	0.183	8.66818928639458e-168	GS	FCGR1A
CPM	8.63372307942397e-172	0.705473470853206	0.795	0.182	1.54914893214104e-167	GS	CPM
C5AR1	1.58404740390595e-171	0.713342411376065	0.818	0.198	2.84225625682845e-167	GS	C5AR1
PAPSS1	1.60250044946561e-171	0.804364951755866	0.915	0.33	2.87536655647614e-167	GS	PAPSS1
PLD3.1	2.04345749017246e-171	0.931545041400438	0.993	0.73	3.66657577461645e-167	GS	PLD3
PRKCD	3.43119617262687e-171	0.823799050043563	0.932	0.335	6.1565952925444e-167	GS	PRKCD
APOC2	3.64260967675897e-171	0.576613603375105	0.665	0.093	6.53593454300862e-167	GS	APOC2
ICAM1.1	3.99268736823061e-171	0.97326949170707	0.988	0.671	7.16407894481618e-167	GS	ICAM1
CD84	8.71376065032389e-171	0.723215775563887	0.863	0.237	1.56351007348761e-166	GS	CD84
MNDA	1.29484004741289e-170	0.69738331212756	0.86	0.233	2.32333149707295e-166	GS	MNDA
TLR2	1.97657719318867e-170	0.712508679351463	0.866	0.243	3.54657245773843e-166	GS	TLR2
SH3BP1	3.27058949536477e-170	0.772658323721707	0.895	0.296	5.86841873153301e-166	GS	SH3BP1
CSF2RB.1	8.84248568331782e-170	0.838972106977273	0.93	0.355	1.58660720615772e-165	GS	CSF2RB
MFSD12	1.50929379878956e-168	0.842420492882833	0.938	0.391	2.70812586316811e-164	GS	MFSD12
PTPN6.1	4.83670988476991e-168	0.866146789320326	0.935	0.385	8.67850854624266e-164	GS	PTPN6
ATP6AP1	5.5666001054994e-168	0.868183808454052	0.978	0.51	9.98815056929758e-164	GS	ATP6AP1
RARRES2.1	7.01028073273593e-168	1.0025766248918	0.878	0.316	1.25785467187481e-163	GS	RARRES2
JAML.1	3.52310072732381e-167	0.849304237050623	0.924	0.345	6.32149963503712e-163	GS	JAML
SULT1C2	4.00841951824239e-167	0.547380893471912	0.656	0.092	7.19230714158232e-163	GS	SULT1C2
ALOX5	7.75028541961153e-167	0.864747443178682	0.919	0.36	1.3906337128409e-162	GS	ALOX5
HK3	1.61327739805363e-166	0.8046430460939	0.868	0.26	2.89470363532763e-162	GS	HK3
C1QB.1	1.86870205772463e-166	1.00367103910556	1	0.935	3.3530121021753e-162	GS	C1QB
MYH9	3.2419792603443e-166	0.77705392923816	1	0.849	5.81708338683577e-162	GS	MYH9
TIMP1.1	3.70843559013522e-166	1.22965802958314	0.999	0.81	6.65404597937963e-162	GS	TIMP1
JUNB.1	2.68681843539959e-165	0.884819268534408	0.972	0.519	4.82095831863749e-161	GS	JUNB
SPP1	3.8796246544851e-165	0.781694981887665	0.681	0.113	6.96121051754261e-161	GS	SPP1
ZNF385A.1	6.04154291362207e-165	0.834004404337582	0.901	0.321	1.08403404499121e-160	GS	ZNF385A
TFEC	6.10753637136305e-165	0.736649084585479	0.848	0.238	1.09587525111367e-160	GS	TFEC
CLEC4A	1.55362471997647e-164	0.69975328186641	0.847	0.228	2.78766883505379e-160	GS	CLEC4A
HIST1H3D	2.03982220663419e-164	0.882550290094025	0.899	0.293	3.66005298536373e-160	GS	HIST1H3D
C1QA.1	3.46640644782996e-164	1.00889281682755	0.997	0.782	6.2197730893413e-160	GS	C1QA
CYP27B1	3.48860246248828e-164	0.744562516586193	0.722	0.138	6.25959939844272e-160	GS	CYP27B1
JAK3	1.8398814026307e-163	0.829360876457543	0.907	0.331	3.30129920074026e-159	GS	JAK3
IRF8.1	2.23681104245016e-163	0.901731336577687	0.927	0.388	4.01351005346831e-159	GS	IRF8
TLR8	2.62521480239542e-163	0.695778214420836	0.87	0.254	4.7104229199381e-159	GS	TLR8
ITM2B.1	2.80372358077071e-163	0.746719893691701	1	0.98	5.03072122097688e-159	GS	ITM2B
ARF3.1	3.34973615564512e-163	0.881423017046294	0.983	0.603	6.01043158407404e-159	GS	ARF3
SLC2A6.1	3.56540114336809e-163	0.630188469805889	0.826	0.2	6.39739927154537e-159	GS	SLC2A6
TNFRSF14	5.15256645367183e-163	0.813284463637532	0.96	0.419	9.24524998782336e-159	GS	TNFRSF14
IL2RG	7.41625426912464e-163	0.846702874388836	0.91	0.345	1.33069850350903e-158	GS	IL2RG
FCGR2A.1	9.17222166205865e-163	0.841124644367607	0.918	0.338	1.64577173282318e-158	GS	FCGR2A
TYMP.1	3.51471816963157e-162	0.939954325192684	0.993	0.715	6.30645881176992e-158	GS	TYMP
IL3RA	3.90595581641237e-162	0.605562314278183	0.775	0.168	7.00845652138872e-158	GS	IL3RA
GNS	1.75791228813504e-161	0.857844042021364	0.955	0.45	3.1542220186007e-157	GS	GNS
GLUL	3.88646928385347e-161	0.687275139416809	0.999	0.979	6.97349183601828e-157	GS	GLUL
FPR3.1	5.87702600318487e-161	0.970705011274166	0.994	0.571	1.05451477575146e-156	GS	FPR3
ABHD12	8.27963646384162e-161	0.855869721601644	0.959	0.45	1.4856151707071e-156	GS	ABHD12
TRPM2	9.11029007999902e-161	0.6553779590302	0.822	0.206	1.63465934905422e-156	GS	TRPM2
TNFAIP2.1	2.96754793144383e-160	0.929395172723177	0.997	0.686	5.32467125338967e-156	GS	TNFAIP2
NECAP2.1	3.32325014494505e-160	0.845118408099216	0.978	0.496	5.9629077350749e-156	GS	NECAP2
CLIC1.1	6.28765590972367e-160	0.893771192107153	0.995	0.647	1.12819409988172e-155	GS	CLIC1
VAV1	1.04163694906257e-159	0.766684301976815	0.94	0.357	1.86900917770298e-155	GS	VAV1
RNF130.1	1.11147909079671e-159	0.866067891799844	0.985	0.691	1.99432693261653e-155	GS	RNF130
DENND2D	1.37930061609595e-159	0.698171829332355	0.886	0.27	2.47487909546096e-155	GS	DENND2D
NEK6	1.94797135517754e-159	0.797422628823986	0.912	0.369	3.49524500259507e-155	GS	NEK6
SPN	2.09417041498657e-159	0.650685438839559	0.806	0.197	3.75756997561039e-155	GS	SPN
HLA-DQA2	2.55069226107291e-159	0.603352981464493	0.739	0.148	4.57670712404312e-155	GS	HLA-DQA2
HIST1H4I	3.4999973552715e-159	0.872066707876735	0.938	0.405	6.28004525456365e-155	GS	HIST1H4I
PIK3AP1	4.92395405575e-159	0.700651274263988	0.849	0.245	8.83505076223223e-155	GS	PIK3AP1
STAT5A.1	7.30306870329649e-159	0.810807128741033	0.983	0.549	1.31038961743249e-154	GS	STAT5A
DRAM1.1	1.06773867018547e-158	0.895016860213511	0.952	0.459	1.91584349591378e-154	GS	DRAM1
IKZF1	1.28341400648045e-158	0.868406208581465	0.972	0.51	2.30282975182787e-154	GS	IKZF1
RNF149	1.8179434982887e-158	0.81799333878081	0.951	0.465	3.26193601897942e-154	GS	RNF149
PLEKHO2.1	2.87804007513517e-158	0.846369113761059	0.963	0.433	5.16406730681503e-154	GS	PLEKHO2
DOCK8.1	3.90144702773455e-158	0.823935193444977	0.949	0.419	7.0003664018641e-154	GS	DOCK8
ATP6V0B	3.30213532924708e-157	0.843349593768877	0.984	0.631	5.92502142126804e-153	GS	ATP6V0B
CYTIP	3.90177955236415e-157	0.653327909810742	0.848	0.226	7.000963050807e-153	GS	CYTIP
FYB1.1	6.01199444688461e-157	0.788993767428724	0.96	0.444	1.07873216360451e-152	GS	FYB1
SLA	8.20466925206328e-157	0.736353282074752	0.885	0.288	1.47216380389772e-152	GS	SLA
DNASE2	1.13928126315005e-156	0.726213858606916	0.891	0.302	2.04421237047014e-152	GS	DNASE2
MCTP1	1.68301999629593e-156	0.624518565185275	0.857	0.235	3.01984277935378e-152	GS	MCTP1
PYCARD.1	1.74562057488948e-156	0.849802195762878	0.925	0.398	3.1321669975242e-152	GS	PYCARD
SLC43A3.1	2.42568573856721e-156	0.755549761586064	0.893	0.318	4.35240792071115e-152	GS	SLC43A3
SPINT2	2.69442924131592e-156	0.62034281990683	0.83	0.223	4.83461438769316e-152	GS	SPINT2
HIST1H2BG	3.63855591463059e-156	0.644307499695973	0.781	0.185	6.52866087762167e-152	GS	HIST1H2BG
TNF	3.82708856665058e-156	0.751348598565654	0.876	0.278	6.86694501514113e-152	GS	TNF
FCGR2B	6.90978274616916e-156	0.777714974176706	0.79	0.21	1.23982231814513e-151	GS	FCGR2B
GSAP	1.00856970565201e-155	0.766039786664365	0.931	0.366	1.80967662285139e-151	GS	GSAP
COL6A1.1	1.06668984167871e-155	0.990789859810196	0.993	0.736	1.9139615829241e-151	GS	COL6A1
COL6A3.1	1.3833068119338e-155	1.0796204896578	0.992	0.76	2.48206741265281e-151	GS	COL6A3
CXCR4	1.76301586600184e-155	0.66588133453645	0.823	0.228	3.16337936836711e-151	GS	CXCR4
FCGR1B.1	2.5334224290058e-155	0.7050093859154	0.835	0.235	4.54571986436511e-151	GS	FCGR1B
TRPV2	3.33329421061441e-155	0.728806495414835	0.906	0.314	5.98092980210544e-151	GS	TRPV2
NPC2.1	3.57747611045074e-155	0.833866139948322	0.998	0.753	6.41906538498176e-151	GS	NPC2
PTPN1	4.0081033132668e-155	0.797475238293897	0.931	0.402	7.19173977499462e-151	GS	PTPN1
ABR.1	5.19389555018612e-155	0.793110782293597	0.966	0.443	9.31940678569896e-151	GS	ABR
SEMA4A	7.11448401009289e-155	0.652143492810082	0.863	0.245	1.27655186593097e-150	GS	SEMA4A
PPT1	8.47084252346102e-155	0.667801865827238	0.848	0.249	1.51992327398461e-150	GS	PPT1
FXYD5	1.48943728891366e-154	0.752119761835464	0.922	0.362	2.67249732749777e-150	GS	FXYD5
LCP2	2.5099077788555e-154	0.713117263980019	0.892	0.306	4.50352752760042e-150	GS	LCP2
IKBKE	3.91786811178489e-154	0.694007979360812	0.874	0.276	7.02983075297563e-150	GS	IKBKE
FMO1	4.22673152247204e-154	0.521890953526612	0.547	0.051	7.58402437077158e-150	GS	FMO1
CCR1.1	4.46579975546901e-154	0.797618910914209	0.941	0.388	8.01298450123805e-150	GS	CCR1
GCH1	5.50440176306879e-154	0.717642328357514	0.876	0.282	9.87654808347433e-150	GS	GCH1
PKD2	5.64216480405375e-154	0.583737019869886	0.827	0.212	1.01237363079136e-149	GS	PKD2
NCKAP1L.1	6.74236167262801e-154	0.758205235701106	0.905	0.331	1.20978195491964e-149	GS	NCKAP1L
HVCN1	7.59640549094339e-154	0.668487160682556	0.843	0.234	1.36302303723997e-149	GS	HVCN1
TREM2	9.22577173255019e-154	0.49190182032959	0.652	0.103	1.65538022197148e-149	GS	TREM2
RAB31.1	1.42543736247632e-153	0.774982984784264	0.942	0.378	2.55766225949126e-149	GS	RAB31
GPSM3.1	1.4717186772514e-153	0.785805724527244	0.933	0.396	2.6407048225922e-149	GS	GPSM3
CTSC.1	3.62383415444469e-153	0.864140570239384	0.994	0.765	6.5022456233201e-149	GS	CTSC
PCK2	1.35940433905828e-152	0.671886948716217	0.852	0.252	2.43917920557227e-148	GS	PCK2
LRRC15	2.05326894362635e-152	0.512034588787498	0.536	0.047	3.68418046554876e-148	GS	LRRC15
MGAT1.1	2.24669687011858e-152	0.891631690338772	0.989	0.683	4.03124819405378e-148	GS	MGAT1
ACOT7	2.93053344268742e-152	0.728274401843434	0.86	0.278	5.25825615621404e-148	GS	ACOT7
VASP.1	4.12114895357973e-152	0.830318322537632	0.949	0.462	7.39457756740812e-148	GS	VASP
BID	4.15949861108858e-152	0.664717383706336	0.894	0.297	7.46338835787624e-148	GS	BID
FERMT3	5.45409412274363e-152	0.758578693897647	0.901	0.316	9.78628108443889e-148	GS	FERMT3
PGAM1.1	6.78324789856573e-152	0.858194050992838	0.963	0.521	1.21711817043965e-147	GS	PGAM1
SLC39A11	7.29095756054457e-152	0.598217151060278	0.775	0.182	1.30821651508851e-147	GS	SLC39A11
PLBD1	7.30022988570061e-152	0.673104281597328	0.856	0.254	1.30988024839126e-147	GS	PLBD1
ANXA5.1	9.80606065310866e-152	0.825638214624158	0.994	0.722	1.75950146298729e-147	GS	ANXA5
MOB1A.1	1.40722832866751e-151	0.883483250946605	0.974	0.619	2.52498979012812e-147	GS	MOB1A
TGFB1.1	2.1794392973217e-151	0.792787224219186	0.966	0.493	3.91056793118433e-147	GS	TGFB1
TNFSF13B.1	2.72526411127793e-151	0.710178144439876	0.895	0.304	4.88994139486599e-147	GS	TNFSF13B
PTPN7	5.16958072143938e-151	0.583799483748337	0.814	0.219	9.27577868847868e-147	GS	PTPN7
CD3D	9.8235503770017e-151	0.772177145073406	0.92	0.354	1.76263964414541e-146	GS	CD3D
HIST1H2AG	1.25812397550292e-150	0.890871226118596	0.883	0.312	2.25745184924489e-146	GS	HIST1H2AG
HIST1H4A	1.65389763775206e-150	0.890690863184521	0.881	0.313	2.96758853141852e-146	GS	HIST1H4A
TOR3A	2.87536888404296e-150	0.763578802755583	0.934	0.407	5.15927438863828e-146	GS	TOR3A
SERF2.1	5.25721118043848e-150	0.645326309986135	0.999	0.953	9.43301402106077e-146	GS	SERF2
DOK1	6.48708130009262e-150	0.590483983696333	0.816	0.225	1.16397699767562e-145	GS	DOK1
CRYBG1.1	7.63148634337077e-150	0.68122364907728	0.899	0.285	1.36931759459102e-145	GS	CRYBG1
PLXND1.1	8.05677372112613e-150	0.839330642055572	0.989	0.64	1.44562690878166e-145	GS	PLXND1
EML4	1.50690205981157e-149	0.607233563476392	0.828	0.228	2.7038343659199e-145	GS	EML4
HSPA8	3.13809066897272e-149	0.531935073270018	1	0.981	5.63067608733776e-145	GS	HSPA8
CEBPA	3.1988724469279e-149	0.839381453607561	0.973	0.536	5.73973683152273e-145	GS	CEBPA
IL4I1.1	1.34348883965317e-148	0.883725549587762	0.955	0.446	2.41062202498968e-144	GS	IL4I1
KCNAB2	1.51418714925179e-148	0.712114623117706	0.907	0.326	2.71690600190249e-144	GS	KCNAB2
ATP6AP2.1	1.79954383373249e-148	0.7986847728671	0.93	0.411	3.22892150086621e-144	GS	ATP6AP2
SMAP2.1	2.67200054710689e-148	0.825248921210844	0.96	0.498	4.79437058167389e-144	GS	SMAP2
CYB561A3	2.8022367419107e-148	0.80270861180635	0.931	0.418	5.02805338601037e-144	GS	CYB561A3
CD52	3.48550039416022e-148	0.822042716270375	0.951	0.437	6.25403335724168e-144	GS	CD52
IL18BP	4.33723212242354e-148	0.728243604131171	0.887	0.298	7.78229559726456e-144	GS	IL18BP
HCLS1.1	9.706783930272e-148	0.770327746917862	0.972	0.47	1.74168824060871e-143	GS	HCLS1
SOAT1	9.91739992509761e-148	0.63489308734477	0.81	0.221	1.77947906856026e-143	GS	SOAT1
HIST1H3H	1.23355463712039e-147	0.959296883514138	0.902	0.338	2.21336708538512e-143	GS	HIST1H3H
CDC42SE2.1	4.9542855931935e-147	0.82473490783558	0.974	0.545	8.8894746398671e-143	GS	CDC42SE2
QPCT	5.50300371017366e-147	0.642529802267803	0.743	0.174	9.8740395571646e-143	GS	QPCT
SPOCK2	6.90511807080839e-147	0.636354747767948	0.868	0.286	1.23898533544515e-142	GS	SPOCK2
CDC42SE1.1	8.24664221639837e-147	0.775709088321811	0.967	0.533	1.47969501288836e-142	GS	CDC42SE1
APLP2.1	1.1336356464866e-146	0.819849765407823	0.984	0.681	2.0340824404909e-142	GS	APLP2
OSCAR	1.20255625300784e-146	0.525984142304558	0.716	0.149	2.15774668477198e-142	GS	OSCAR
GSDME	2.23092606744204e-146	0.45778013975163	0.641	0.104	4.00295064281125e-142	GS	GSDME
APOBR	4.61324185458027e-146	0.623335993635786	0.794	0.21	8.27753985967338e-142	GS	APOBR
VAC14	4.61433252239414e-146	0.666441035876082	0.882	0.299	8.2794968449318e-142	GS	VAC14
RNASET2.1	4.98625290913131e-146	0.830205799546226	0.983	0.565	8.94683359485432e-142	GS	RNASET2
CPVL.1	7.23977384388637e-146	0.795526976640136	0.965	0.464	1.29903262080853e-141	GS	CPVL
STK10	1.12746702100084e-145	0.674315677459481	0.938	0.366	2.02301407578181e-141	GS	STK10
ACO1.1	1.21860735586838e-145	0.716377267533302	0.906	0.345	2.18654717863463e-141	GS	ACO1
CMTM3.1	7.99721606020241e-145	0.755799808078341	0.947	0.433	1.43494047768212e-140	GS	CMTM3
SYK.1	1.18609319642688e-144	0.664896851154379	0.886	0.311	2.12820702234875e-140	GS	SYK
LOXL2	1.19067442834788e-144	0.644954845263559	0.75	0.187	2.1364271267846e-140	GS	LOXL2
ITGAM	1.4689662400508e-144	0.627858954654527	0.812	0.225	2.63576612452315e-140	GS	ITGAM
DCAF7	1.49114195346287e-144	0.727204488415176	0.972	0.553	2.67555600709843e-140	GS	DCAF7
SLC29A3	2.77376585346437e-144	0.600001814281998	0.761	0.188	4.97696807087113e-140	GS	SLC29A3
RCC2.1	3.5159527703322e-144	0.736362090405589	0.925	0.399	6.30867405580707e-140	GS	RCC2
FADS1	3.60751153713044e-144	0.542893219163001	0.666	0.126	6.47295795107315e-140	GS	FADS1
LASP1.1	6.31877485826526e-144	0.792336245372387	0.982	0.66	1.13377777281854e-139	GS	LASP1
SMCO4	6.95333245315617e-144	0.732666627732432	0.903	0.35	1.24763644206981e-139	GS	SMCO4
WDFY4.1	8.67946797803514e-144	0.744000226107249	0.926	0.36	1.55735693929885e-139	GS	WDFY4
HLA-E.1	1.395277260576e-143	0.652990042604094	0.998	0.958	2.50354598865152e-139	GS	HLA-E
PSME2.1	1.39642667828108e-143	0.803166395895954	0.993	0.765	2.50560838883974e-139	GS	PSME2
GMFG.1	2.270976670763e-143	0.737665637858446	0.945	0.405	4.07481344035006e-139	GS	GMFG
SCD.1	7.20785322478675e-143	0.755794896327643	0.922	0.355	1.29330510412349e-138	GS	SCD
CCL4	9.27884985960197e-143	0.626689685735048	0.739	0.181	1.66490403030838e-138	GS	CCL4
RAB13	9.43013804975593e-143	0.786575180436397	0.959	0.514	1.69204967026771e-138	GS	RAB13
LGALS3.1	9.49039078545283e-143	0.818174701410054	0.978	0.593	1.7028608186338e-138	GS	LGALS3
FCGR3A.1	1.21208445851378e-142	0.881208658327626	0.986	0.615	2.17484314391127e-138	GS	FCGR3A
GLIPR2.1	1.22575447205472e-142	0.791374554689036	0.952	0.445	2.19937124920779e-138	GS	GLIPR2
HTRA4	1.37958945935731e-142	0.455853412493165	0.588	0.081	2.47539736692483e-138	GS	HTRA4
SASH3	2.99091924551348e-142	0.63073959334633	0.874	0.279	5.36660640222484e-138	GS	SASH3
CCDC88A.1	3.05220845329496e-142	0.760499156995328	0.969	0.512	5.47657762774714e-138	GS	CCDC88A
FGL2.1	3.13492464772714e-142	0.822124679818128	0.994	0.606	5.62499529541681e-138	GS	FGL2
CLLU1OS	5.50059803788535e-142	0.479667693667673	0.561	0.071	9.86972305937769e-138	GS	CLLU1OS
PAG1	6.96037912859991e-142	0.64608799782669	0.895	0.307	1.24890082704468e-137	GS	PAG1
IL21R	8.33291609050947e-142	0.523703969428767	0.762	0.187	1.49517513412011e-137	GS	IL21R
FMNL1.1	9.32891540408261e-142	0.710346745539496	0.933	0.374	1.67388729095454e-137	GS	FMNL1
NPL.1	9.4301029648089e-142	0.672243352204729	0.89	0.307	1.69204337497566e-137	GS	NPL
IRF1.1	1.12936822544521e-141	0.808294828192419	0.999	0.783	2.02642540691633e-137	GS	IRF1
HAVCR2	1.15905966248328e-141	0.600427751924866	0.816	0.226	2.07970075239375e-137	GS	HAVCR2
DMXL2.1	1.56395779362069e-141	0.629888374250421	0.851	0.259	2.80620946909361e-137	GS	DMXL2
MYD88.1	2.47951948889695e-141	0.799737974321089	0.966	0.532	4.44900181892779e-137	GS	MYD88
ACP2.1	2.64334750168564e-141	0.703638898770578	0.922	0.365	4.74295842227455e-137	GS	ACP2
ENTPD1	2.77963776278585e-141	0.666293961993586	0.907	0.333	4.98750403776666e-137	GS	ENTPD1
RASGRP1	3.03787726100191e-141	0.556592117618866	0.792	0.209	5.45086316941572e-137	GS	RASGRP1
HIST1H1B	3.61786807574006e-141	0.890975736624941	0.845	0.29	6.49154068830038e-137	GS	HIST1H1B
PSTPIP1	4.96762117867445e-141	0.61485885857264	0.864	0.264	8.91340268089556e-137	GS	PSTPIP1
EVI2B	5.83189629674304e-141	0.497255949458187	0.766	0.181	1.0464171525246e-136	GS	EVI2B
LY75	6.93853875966862e-141	0.402696528047252	0.601	0.087	1.24498200964734e-136	GS	LY75
CORO1A	7.30253124238951e-141	0.868266404404154	0.963	0.548	1.31029318082195e-136	GS	CORO1A
NDRG1	7.31481471896085e-141	0.65725884307964	0.841	0.271	1.31249720502315e-136	GS	NDRG1
STXBP2.1	9.26672622965678e-141	0.621002919852952	0.881	0.281	1.66272868738732e-136	GS	STXBP2
NINJ1.1	1.0572481095181e-140	0.809787703437178	0.976	0.585	1.89702028290834e-136	GS	NINJ1
LUM.1	1.15744939000414e-140	1.11345125986289	0.935	0.443	2.07681144048443e-136	GS	LUM
PPIB.1	1.18105619645381e-140	0.806954693443397	0.984	0.621	2.11916913329707e-136	GS	PPIB
ARHGAP25	1.18194446448725e-140	0.666782576461162	0.874	0.3	2.12076295262947e-136	GS	ARHGAP25
MYO1F	1.28313349708875e-140	0.632467342455576	0.866	0.286	2.30232643382635e-136	GS	MYO1F
DOK3	1.37722407377296e-140	0.592257192822308	0.764	0.202	2.47115315557082e-136	GS	DOK3
SH3PXD2B.1	2.70300899922656e-140	0.572763560127299	0.786	0.214	4.85000904731222e-136	GS	SH3PXD2B
ARPC5.1	2.97991849036422e-140	0.818835556992463	0.976	0.577	5.34686774726052e-136	GS	ARPC5
TBXAS1	3.93567146179391e-140	0.586065423013021	0.797	0.22	7.06177530389681e-136	GS	TBXAS1
SLC37A2	4.54973022815948e-140	0.482489700101529	0.662	0.124	8.16358094838655e-136	GS	SLC37A2
ACE.1	1.05108738402274e-139	0.790269991082007	0.95	0.443	1.88596609315201e-135	GS	ACE
HIST1H4F	1.64497589574471e-139	0.587426942382585	0.77	0.204	2.95158024973474e-135	GS	HIST1H4F
HSP90AA1	1.85284122142971e-139	0.569299300038877	1	0.943	3.32455300361132e-135	GS	HSP90AA1
LYN.1	4.49589516284165e-139	0.651968744948185	0.863	0.288	8.06698469068677e-135	GS	LYN
GLA	5.58020718439045e-139	0.530219648158473	0.747	0.178	1.00125657509518e-134	GS	GLA
BIN2	7.27752242359441e-139	0.557109034177412	0.812	0.222	1.30580584846555e-134	GS	BIN2
PLEKHB2	8.64755320736392e-139	0.721311085930984	0.931	0.406	1.55163047199731e-134	GS	PLEKHB2
GPR137B	8.73235551275529e-139	0.56949573574886	0.809	0.223	1.56684654965368e-134	GS	GPR137B
ITPR1	9.80125039378824e-139	0.52734604193575	0.759	0.192	1.75863835815742e-134	GS	ITPR1
RTN1.1	1.23752774695501e-138	0.612736430976949	0.824	0.24	2.22049603636138e-134	GS	RTN1
COL5A2.1	1.24769762402141e-138	0.781651325197246	0.858	0.313	2.23874384678162e-134	GS	COL5A2
FMNL3	1.67467599359565e-138	0.618526820618875	0.861	0.287	3.00487113530868e-134	GS	FMNL3
CAP1.1	2.08884005492318e-138	0.767867729722735	0.974	0.553	3.74800571054867e-134	GS	CAP1
ANXA2.1	2.91329423321982e-138	0.820951441971983	1	0.801	5.22732384266632e-134	GS	ANXA2
ABHD2	4.39440912292915e-138	0.765787725993313	0.947	0.465	7.88488828927177e-134	GS	ABHD2
PARVG.1	4.62408686891649e-138	0.660647014680961	0.889	0.323	8.29699906889686e-134	GS	PARVG
COL1A1.1	5.08709406193514e-138	1.25253012883697	0.997	0.827	9.12777287533022e-134	GS	COL1A1
RGS19.1	5.35084670544944e-138	0.688011140298973	0.907	0.345	9.60102424358792e-134	GS	RGS19
COL6A2.1	7.49856450091219e-138	0.861050065549858	0.992	0.789	1.34546742839867e-133	GS	COL6A2
SOCS1	8.50809568489295e-138	0.681561056118482	0.841	0.273	1.52660760874034e-133	GS	SOCS1
NRP2.1	9.55627112259009e-138	0.673876480222591	0.899	0.321	1.71468172752634e-133	GS	NRP2
HCST	1.01858145656849e-137	0.628116759908918	0.87	0.289	1.82764070752084e-133	GS	HCST
RNF213.1	1.03774907759152e-137	0.766004234497355	0.998	0.774	1.86203316992246e-133	GS	RNF213
CXCR6	1.40265162519987e-137	0.555239401416912	0.747	0.175	2.51677781109613e-133	GS	CXCR6
IFNAR1	1.63292802189472e-137	0.738094614721704	0.973	0.612	2.9299627496857e-133	GS	IFNAR1
ZYX.1	1.66226993170943e-137	0.771671497746202	0.986	0.718	2.98261093846623e-133	GS	ZYX
HSPA5.1	1.68064526416421e-137	0.745487904650087	0.992	0.759	3.01558179748984e-133	GS	HSPA5
S100A9.1	1.69330966194818e-137	0.842056628735856	0.982	0.518	3.03830552643362e-133	GS	S100A9
INSIG1	4.05315331156216e-137	0.671722466783478	0.851	0.294	7.27257298693599e-133	GS	INSIG1
PLK3	7.66848123500805e-137	0.547017624612095	0.761	0.195	1.37595558799749e-132	GS	PLK3
SPARC.1	8.81072538664755e-137	0.973473665043559	0.999	0.921	1.58090845612617e-132	GS	SPARC
AKR1A1.1	9.37419150135018e-137	0.747450971496209	0.988	0.684	1.68201118108726e-132	GS	AKR1A1
GNB1.1	1.03188079791788e-136	0.728206968988558	0.992	0.767	1.85150371570405e-132	GS	GNB1
RBM47.1	1.35698894289488e-136	0.626296992366984	0.816	0.241	2.43484526023628e-132	GS	RBM47
CHST11	1.35978572517882e-136	0.490504399479204	0.73	0.168	2.43986352668835e-132	GS	CHST11
HIST1H3G	2.12989894144092e-136	0.786347527196185	0.808	0.239	3.82167767062744e-132	GS	HIST1H3G
PDXK.1	2.27857743251808e-136	0.704295050540073	0.903	0.371	4.08845148716719e-132	GS	PDXK
ID2	2.40436040332776e-136	0.732937401363121	0.956	0.457	4.31414387169101e-132	GS	ID2
TBC1D2	2.85567719514156e-136	0.542027504789391	0.743	0.184	5.1239415912425e-132	GS	TBC1D2
GMIP	8.84281075501478e-136	0.645598087849835	0.885	0.314	1.5866655337723e-131	GS	GMIP
RHOA.1	1.01594712080459e-135	0.61052594865859	0.999	0.936	1.82291391885968e-131	GS	RHOA
AP5B1	1.18692366915498e-135	0.631581916640535	0.875	0.307	2.12969713956478e-131	GS	AP5B1
LRRC61	1.19649945220952e-135	0.412884661602445	0.622	0.102	2.14687896709953e-131	GS	LRRC61
FAM49B	1.32344245371714e-135	0.732675518678283	0.95	0.491	2.37465279470466e-131	GS	FAM49B
IRAK3	1.34631840175683e-135	0.515507275093317	0.772	0.202	2.41569910827229e-131	GS	IRAK3
RHOF	1.59109664463133e-135	0.563287877035336	0.843	0.262	2.854904709462e-131	GS	RHOF
G6PD	1.60565211835202e-135	0.6417767971764	0.839	0.266	2.88102159595902e-131	GS	G6PD
SUSD6	7.5893129726703e-135	0.572441939000826	0.845	0.266	1.36175042668623e-130	GS	SUSD6
MARCH1	9.0498118667534e-135	0.534469971809538	0.794	0.209	1.62380774325156e-130	GS	MARCH1
PLXNC1	9.97749953184465e-135	0.511193670906615	0.743	0.178	1.79026274099889e-130	GS	PLXNC1
ARHGAP30	1.40845774133492e-134	0.56078123349349	0.81	0.236	2.52719572527725e-130	GS	ARHGAP30
FMN1	1.43938763320314e-134	0.492533008191534	0.716	0.163	2.58269323025639e-130	GS	FMN1
MSR1	1.80588617955609e-134	0.53744125656325	0.731	0.175	3.24030157197749e-130	GS	MSR1
LAP3.1	4.3104831941476e-134	0.752987947110789	0.992	0.845	7.73429999525904e-130	GS	LAP3
AKNA	4.53116880881197e-134	0.736351308263447	0.941	0.455	8.13027619365131e-130	GS	AKNA
CD3E	4.8695754019239e-134	0.657903690714503	0.883	0.328	8.73747914367205e-130	GS	CD3E
HIST1H2AD	5.50444734035285e-134	0.613769014658586	0.769	0.213	9.87662986279513e-130	GS	HIST1H2AD
SLC8A1.1	7.63137076158524e-134	0.666031542978761	0.869	0.303	1.36929685575124e-129	GS	SLC8A1
RASSF5	1.08538194062651e-133	0.569832632074817	0.812	0.237	1.94750081606614e-129	GS	RASSF5
NFKBIA	1.25591208069831e-133	0.751591047120816	0.997	0.788	2.25348304639699e-129	GS	NFKBIA
SEL1L3	1.50882665383021e-133	0.619647876697924	0.889	0.324	2.70728766496754e-129	GS	SEL1L3
RHOG.1	1.94837545657236e-133	0.748358678507004	0.955	0.508	3.49597008172778e-129	GS	RHOG
GRAMD1A	2.58055472054837e-133	0.747913259898384	0.948	0.487	4.63028933507995e-129	GS	GRAMD1A
MYOF	2.84160159373058e-133	0.695525434561494	0.893	0.357	5.09868573963077e-129	GS	MYOF
TGM2	2.9307753775263e-133	0.703893979468679	0.945	0.44	5.25869025989545e-129	GS	TGM2
NBEAL2	5.60507753183203e-133	0.617024087534201	0.897	0.313	1.00571906153662e-128	GS	NBEAL2
SIRPA	8.04157938089775e-133	0.52074739426699	0.765	0.195	1.44290058831448e-128	GS	SIRPA
PIK3CG	1.02092587342626e-132	0.486845112841147	0.751	0.183	1.83184729468874e-128	GS	PIK3CG
IFI16.1	1.17662418163752e-132	0.739053328177276	0.973	0.526	2.1112167691122e-128	GS	IFI16
IL7R	1.82606212508536e-132	0.539883342403795	0.781	0.215	3.27650327104066e-128	GS	IL7R
PIM1	3.17939404327104e-132	0.664387146514468	0.907	0.359	5.70478673184122e-128	GS	PIM1
PPP1R9B.1	4.01975752377615e-132	0.762091770507363	0.964	0.546	7.21265092491155e-128	GS	PPP1R9B
LSP1.1	5.760627422787e-132	0.674046709633557	0.997	0.803	1.03362937847067e-127	GS	LSP1
PRR13.1	8.22604172256966e-132	0.734253173423531	0.965	0.527	1.47599866628067e-127	GS	PRR13
LILRB4.1	8.83476722617793e-132	0.488471431063137	0.715	0.164	1.58522228339311e-127	GS	LILRB4
CKLF	9.16949292459157e-132	0.638865054085187	0.859	0.3	1.64528211545947e-127	GS	CKLF
UNC93B1.1	9.81631808482907e-132	0.722946723886169	0.939	0.44	1.76134195396088e-127	GS	UNC93B1
TMEM51	1.32953456856965e-131	0.44572111736515	0.644	0.121	2.38558387638452e-127	GS	TMEM51
PRCP	1.43824465798394e-131	0.638046419126177	0.886	0.326	2.58064238982058e-127	GS	PRCP
IL10RA.1	1.56253373524644e-131	0.71429645238111	0.949	0.469	2.8036542811527e-127	GS	IL10RA
NFE2L2	1.73037574472611e-131	0.729546631695422	0.977	0.61	3.10481319876207e-127	GS	NFE2L2
PITPNA.1	1.76638470714203e-131	0.738874237853551	0.983	0.591	3.16942408002495e-127	GS	PITPNA
PLAU.1	2.07325905115143e-131	0.599152745365841	0.87	0.28	3.72004871548102e-127	GS	PLAU
SLC31A2.1	2.94991973821894e-131	0.649835522635412	0.893	0.345	5.29304098628625e-127	GS	SLC31A2
GCHFR	3.23278342162622e-131	0.439967296668381	0.642	0.123	5.80058329342393e-127	GS	GCHFR
ALOX5AP	4.91373771017904e-131	0.550468619905166	0.798	0.228	8.81671957337426e-127	GS	ALOX5AP
SULF2	5.75675141745096e-131	0.697765674816635	0.868	0.314	1.03293390683323e-126	GS	SULF2
CIR1	1.16667604018855e-130	0.889780761982776	0.9	0.402	2.09336681891032e-126	GS	CIR1
ARRB2.1	2.25084586483226e-130	0.66922523973941	0.927	0.392	4.03869273526852e-126	GS	ARRB2
RHBDF2	5.7944683368304e-130	0.639547070504296	0.893	0.335	1.03970145367748e-125	GS	RHBDF2
NABP1.1	1.81992108085183e-129	0.698488664932817	0.938	0.41	3.26548439537243e-125	GS	NABP1
ATP6V1F	1.93472966136908e-129	0.748417549528116	0.976	0.625	3.47148543139453e-125	GS	ATP6V1F
ARHGAP45.1	2.31255639101789e-129	0.726606485284418	0.931	0.445	4.1494199324034e-125	GS	ARHGAP45
MAPK13	2.40826846128191e-129	0.465133135425499	0.653	0.129	4.32115610007812e-125	GS	MAPK13
LAIR1.1	3.30752921625562e-129	0.675864310550679	0.922	0.374	5.93469967272747e-125	GS	LAIR1
TALDO1	3.38281378233159e-129	0.761479985109175	0.959	0.626	6.06978276963756e-125	GS	TALDO1
IL27RA	3.45304619632894e-129	0.526571351382322	0.776	0.212	6.19580079007302e-125	GS	IL27RA
EGLN3	7.47611740581661e-129	0.589561578721898	0.705	0.17	1.34143974612567e-124	GS	EGLN3
DOCK4	8.56477390493041e-129	0.638551983445857	0.852	0.301	1.53677738176166e-124	GS	DOCK4
KCNMA1.1	1.34128029761014e-128	0.755020795205931	0.951	0.483	2.40665923800188e-124	GS	KCNMA1
GCA	2.05594526209745e-128	0.545833769052314	0.794	0.227	3.68898258378146e-124	GS	GCA
SERPINB9	2.3327640242427e-128	0.6148304475283	0.817	0.25	4.18567848869867e-124	GS	SERPINB9
ORAI2	2.91118238984686e-128	0.475408220791408	0.742	0.187	5.22353456210223e-124	GS	ORAI2
NCEH1	4.31401101149216e-128	0.544276974455755	0.828	0.258	7.74062995792038e-124	GS	NCEH1
GPR68	4.98763437227944e-128	0.503110176777424	0.694	0.166	8.94931235418101e-124	GS	GPR68
CASP4.1	6.43680816502492e-128	0.682658309859923	0.956	0.469	1.15495648905042e-123	GS	CASP4
ZFP36L2.1	7.53458530607174e-128	0.728732825400574	0.988	0.782	1.35193064146845e-123	GS	ZFP36L2
MARCKS.1	7.85940747795829e-128	0.766247342584413	0.972	0.621	1.41021348377006e-123	GS	MARCKS
HIST1H2BI	7.99025712470625e-128	0.540876182657129	0.69	0.162	1.43369183588604e-123	GS	HIST1H2BI
ITGAL	1.01878924328765e-127	0.44105287771166	0.742	0.18	1.82801353923103e-123	GS	ITGAL
DDX5.1	1.01948714157627e-127	0.618155266104865	1	0.908	1.82926577813029e-123	GS	DDX5
TLN1.1	1.19813057853437e-127	0.696086552957636	0.995	0.776	2.14980569706421e-123	GS	TLN1
ZC3H12A	1.43167244877711e-127	0.5674080721049	0.783	0.218	2.56884987484076e-123	GS	ZC3H12A
MYO9B.1	1.52141933621926e-127	0.61949363359368	0.867	0.314	2.72988271497821e-123	GS	MYO9B
MICAL1	1.64382979694372e-127	0.58562221952652	0.838	0.283	2.94952380465611e-123	GS	MICAL1
CD9	2.19722689506662e-127	0.706815090530209	0.902	0.381	3.94248421781803e-123	GS	CD9
IL4R	2.56404200960057e-127	0.603985109585913	0.899	0.339	4.6006605778263e-123	GS	IL4R
HIST1H3I	2.65807903567e-127	0.549280740137367	0.743	0.203	4.76939121370269e-123	GS	HIST1H3I
ATP6V0D1	3.8729479142633e-127	0.699014792908316	0.983	0.672	6.94923044256265e-123	GS	ATP6V0D1
CCL4L2	4.81792399714852e-127	0.370174648417334	0.56	0.083	8.64480102808358e-123	GS	CCL4L2
ARPC2	5.21811762375131e-127	0.579743474541141	0.999	0.945	9.36286845229698e-123	GS	ARPC2
NRROS	5.97963021298658e-127	0.501407226683861	0.792	0.221	1.07292504911618e-122	GS	NRROS
RASGEF1B	5.99404139805683e-127	0.461296346790093	0.672	0.144	1.07551084805334e-122	GS	RASGEF1B
COLGALT1.1	1.01424018135793e-126	0.677214248277135	0.965	0.531	1.81985115741054e-122	GS	COLGALT1
ZDHHC20.1	1.16372503892484e-126	0.672955543667296	0.926	0.407	2.08807183734284e-122	GS	ZDHHC20
TAGLN2.1	1.16671616224529e-126	0.762790310831357	0.999	0.836	2.09343880991672e-122	GS	TAGLN2
IL32	2.8970638688754e-126	0.725406730949393	1	0.925	5.19820169992312e-122	GS	IL32
TMBIM6	3.99025553441215e-126	0.667916768254154	0.994	0.823	7.15971550539572e-122	GS	TMBIM6
NPC1	4.07687526614317e-126	0.499571790147679	0.775	0.209	7.31513729004069e-122	GS	NPC1
LIMK1	4.48898461819614e-126	0.613113076396766	0.859	0.309	8.05458510042934e-122	GS	LIMK1
TTYH3.1	4.5479681142708e-126	0.704485531671459	0.957	0.478	8.1604191874361e-122	GS	TTYH3
OS9.1	4.6539760532866e-126	0.696742012588378	0.983	0.68	8.35062923241215e-122	GS	OS9
BTK	5.01665086288661e-126	0.466498791938795	0.738	0.191	9.00137664327744e-122	GS	BTK
GPR84	7.56141804684924e-126	0.415276329384069	0.605	0.107	1.35674524014616e-121	GS	GPR84
STEAP3	8.42477034666487e-126	0.692097891010741	0.901	0.378	1.51165654330208e-121	GS	STEAP3
RAB32	1.00926578031307e-125	0.57218341674267	0.823	0.259	1.81092558961575e-121	GS	RAB32
GSN.1	1.37380459217553e-125	0.571033211321946	1	0.958	2.46501757974056e-121	GS	GSN
ARHGEF1	1.88896108694227e-125	0.654052783426271	0.955	0.493	3.38936287830051e-121	GS	ARHGEF1
CLEC6A	2.10786717082976e-125	0.410220157609984	0.542	0.078	3.78214606461983e-121	GS	CLEC6A
SND1	2.35548940586798e-125	0.70783001769267	0.974	0.598	4.22645464094892e-121	GS	SND1
RAB20	4.48406638942179e-125	0.501007651385158	0.782	0.216	8.04576032253952e-121	GS	RAB20
SLC9A3R1	4.9919438848706e-125	0.593008886098539	0.9	0.343	8.95704491262332e-121	GS	SLC9A3R1
SIPA1.1	6.4604646790755e-125	0.635300725118784	0.885	0.352	1.15920117736652e-120	GS	SIPA1
KCNN4	7.37135611411958e-125	0.366175961362576	0.553	0.082	1.32264242755648e-120	GS	KCNN4
KIAA0513	7.47293984359159e-125	0.477258566784331	0.803	0.229	1.34086959613564e-120	GS	KIAA0513
HIST1H2AE	7.53974868947984e-125	0.541672844121324	0.743	0.197	1.35285710735337e-120	GS	HIST1H2AE
RNASEK	1.18799499818385e-124	0.700182184007437	0.984	0.704	2.13161942524129e-120	GS	RNASEK
TGFBI.1	2.27850424651992e-124	0.828459090797878	0.98	0.642	4.0883201695307e-120	GS	TGFBI
DAPK1.1	5.41539610632937e-124	0.577950311520052	0.852	0.291	9.71684523358679e-120	GS	DAPK1
CYP2S1	6.8487401560804e-124	0.422242956801454	0.658	0.135	1.22886944620551e-119	GS	CYP2S1
CMIP	1.04645904237088e-123	0.435284413478279	0.705	0.165	1.87766145972606e-119	GS	CMIP
NIBAN2	1.05818814567538e-123	0.663647342564999	0.878	0.344	1.89870698978533e-119	GS	NIBAN2
ETS1	1.71571637409774e-123	0.717117227549247	0.949	0.494	3.07850989004357e-119	GS	ETS1
UPP1	1.74599940228072e-123	0.49779484487711	0.733	0.192	3.1328467275123e-119	GS	UPP1
SQOR	1.79385622240792e-123	0.67002208481473	0.997	0.826	3.21871621986653e-119	GS	SQOR
SCIMP	2.15558584568539e-123	0.469896979618117	0.756	0.202	3.86776768291329e-119	GS	SCIMP
IGFLR1	2.2274071587688e-123	0.555269470548588	0.828	0.273	3.99663666497886e-119	GS	IGFLR1
SHKBP1.1	2.55470937759201e-123	0.684070238595447	0.942	0.428	4.58391503621334e-119	GS	SHKBP1
PI4K2A.1	2.85333503959403e-123	0.541946526843571	0.863	0.305	5.11973906154357e-119	GS	PI4K2A
CARD16	3.34024108513396e-123	0.549549378956211	0.832	0.266	5.99339457905586e-119	GS	CARD16
TIMP2.1	3.55484177835503e-123	0.714600541605418	0.967	0.566	6.37845260290243e-119	GS	TIMP2
PTPRJ.1	6.35754604590235e-123	0.602202834197847	0.867	0.307	1.14073448701626e-118	GS	PTPRJ
MIF	1.10625607174972e-122	0.73128200298473	0.975	0.598	1.98495526954052e-118	GS	MIF
PTK2B	1.4646807769019e-122	0.521465370643864	0.79	0.243	2.62807671799508e-118	GS	PTK2B
DNMT1	2.02481669566175e-122	0.59445773692884	0.874	0.329	3.63312859702588e-118	GS	DNMT1
TMC8	2.05418254626136e-122	0.571334527455524	0.849	0.288	3.68581974275676e-118	GS	TMC8
CISH	2.39501019002804e-122	0.548109457147287	0.825	0.26	4.29736678396731e-118	GS	CISH
SERPINE1.1	3.44133934427992e-122	0.78946204146445	0.841	0.289	6.17479518544146e-118	GS	SERPINE1
SLC11A1	4.3186780111843e-122	0.418045615982275	0.466	0.047	7.74900395546799e-118	GS	SLC11A1
SERP1.1	5.47898209495494e-122	0.663217725165415	0.923	0.391	9.83093757297765e-118	GS	SERP1
PRAM1	5.73847022375013e-122	0.378153748196986	0.567	0.095	1.02965371224749e-117	GS	PRAM1
DAP	5.99600863722677e-122	0.541615972084225	0.817	0.26	1.0758638297776e-117	GS	DAP
TSPAN33	7.89590851776815e-122	0.695876503119502	0.892	0.355	1.41676286534314e-117	GS	TSPAN33
DCSTAMP	7.93850035648176e-122	0.37064026587302	0.53	0.075	1.42440511896352e-117	GS	DCSTAMP
TSPAN14	8.25222996384413e-122	0.657230428080322	0.914	0.397	1.48069762241255e-117	GS	TSPAN14
SLC41A2	8.68521464529075e-122	0.401156599280281	0.597	0.108	1.55838806380452e-117	GS	SLC41A2
GRK3	8.83305674171791e-122	0.522669199993482	0.822	0.261	1.58491537116645e-117	GS	GRK3
ANKRD22	1.0025536579915e-121	0.465654142538533	0.68	0.156	1.79888202853415e-117	GS	ANKRD22
ALDH3B1	1.03825671213903e-121	0.518274546307594	0.786	0.235	1.86294401859106e-117	GS	ALDH3B1
MSC	2.61099322434674e-121	0.461760798973764	0.683	0.162	4.68490514244535e-117	GS	MSC
CYP1B1	3.52872018578706e-121	0.538099704663636	0.787	0.261	6.33158262935772e-117	GS	CYP1B1
PREX1.1	4.14311322077949e-121	0.706865990254676	0.935	0.448	7.43398805204463e-117	GS	PREX1
LGALS3BP.1	4.25775045099682e-121	0.712818119229855	0.998	0.777	7.6396816342236e-117	GS	LGALS3BP
ZEB2.1	4.89865916831842e-121	0.689866621441537	0.965	0.563	8.78966414571373e-117	GS	ZEB2
CD96	6.45124567367354e-121	0.538449879365638	0.791	0.245	1.15754701122724e-116	GS	CD96
CSF1R.1	8.39642221729648e-121	0.720296096817727	0.982	0.68	1.50657003844951e-116	GS	CSF1R
PTGS1.1	1.0646093625511e-120	0.595321481581813	0.842	0.285	1.91022857922544e-116	GS	PTGS1
SLC1A5	1.10351997598117e-120	0.526705578695559	0.775	0.221	1.98004589290302e-116	GS	SLC1A5
PTGER4	1.64448858896429e-120	0.539489961301916	0.807	0.253	2.95070587517862e-116	GS	PTGER4
LRCH1	1.80816165328274e-120	0.397154277835934	0.692	0.163	3.24438445448522e-116	GS	LRCH1
MYO1G	2.4572133477213e-120	0.581363484567827	0.866	0.32	4.40897790981632e-116	GS	MYO1G
DEF6	4.27510641664463e-120	0.466520004104418	0.776	0.218	7.67082344338546e-116	GS	DEF6
PRXL2A	6.57460722800927e-120	0.684501942590782	0.902	0.407	1.1796817749217e-115	GS	PRXL2A
ERO1A	6.58495188138606e-120	0.658578015130587	0.919	0.388	1.1815379160771e-115	GS	ERO1A
IL2RB	7.16128562236814e-120	0.48667557870925	0.72	0.185	1.28494947922152e-115	GS	IL2RB
EDEM1	8.78520200007446e-120	0.53302226881587	0.844	0.285	1.57632879487336e-115	GS	EDEM1
GPRIN3	9.24008609057009e-120	0.470069064405675	0.736	0.202	1.65794864723099e-115	GS	GPRIN3
TNFAIP8	1.08319859997826e-119	0.495288864794697	0.753	0.214	1.94358324794098e-115	GS	TNFAIP8
IGHG2	1.75940925486395e-119	1.80393858294027	0.885	0.428	3.15690802600239e-115	GS	IGHG2
NOTCH2.1	1.76867937571117e-119	0.658314212673027	0.941	0.414	3.17354140383856e-115	GS	NOTCH2
HIF1A.1	2.72229440906288e-119	0.590885128827996	0.865	0.308	4.88461285818152e-115	GS	HIF1A
TMEM176A.1	2.76730916587431e-119	0.590415781191391	0.849	0.303	4.96538283632827e-115	GS	TMEM176A
PDCD1LG2	3.25587688234731e-119	0.519085653790318	0.795	0.245	5.84201988999579e-115	GS	PDCD1LG2
TREM1	3.30920838146051e-119	0.45819673439831	0.465	0.053	5.93771259885459e-115	GS	TREM1
STK17B	3.93193327128537e-119	0.614856177936346	0.883	0.342	7.05506786866734e-115	GS	STK17B
ARHGAP22	3.99557614655396e-119	0.501360975778747	0.769	0.225	7.16926227976177e-115	GS	ARHGAP22
ARHGEF2	4.2971524777812e-119	0.646563466505058	0.951	0.467	7.7103806908828e-115	GS	ARHGEF2
TIFAB.1	5.19665320572273e-119	0.507680730482007	0.756	0.209	9.32435484702829e-115	GS	TIFAB
SHTN1.1	8.66141000680023e-119	0.580875904325977	0.887	0.329	1.55411679752017e-114	GS	SHTN1
CBX6	1.0295503253117e-118	0.660476731282249	0.931	0.442	1.84732214870678e-114	GS	CBX6
PPM1M	1.10391796746309e-118	0.589816336568421	0.891	0.339	1.98076000901902e-114	GS	PPM1M
PLEKHA2	1.35519390176779e-118	0.55524675166993	0.848	0.294	2.43162441794194e-114	GS	PLEKHA2
CLEC4E	1.71975953796893e-118	0.334130051762445	0.501	0.065	3.08576453897765e-114	GS	CLEC4E
TGOLN2.1	4.22126515208648e-118	0.666112118314639	0.956	0.523	7.57421606238877e-114	GS	TGOLN2
CLCN7.1	5.24248548923062e-118	0.665333397973364	0.959	0.518	9.40659171332651e-114	GS	CLCN7
MPP1.1	5.27530029919496e-118	0.595981489659881	0.907	0.375	9.46547132684551e-114	GS	MPP1
CCDC115	5.79014304322091e-118	0.594007386496335	0.863	0.321	1.03892536624513e-113	GS	CCDC115
GZMB	1.02464450726001e-117	0.579447098988272	0.735	0.204	1.83851963937663e-113	GS	GZMB
SIRPB2	1.21475431526747e-117	0.495791919689805	0.756	0.215	2.17963366788442e-113	GS	SIRPB2
FAM20C	1.55742781015457e-117	0.591452597819858	0.877	0.336	2.79449271976035e-113	GS	FAM20C
SEPTIN1	3.61648211793437e-117	0.557635918849013	0.853	0.302	6.48905386420965e-113	GS	SEPTIN1
APBB1IP.1	5.38087375283013e-117	0.53903327768373	0.841	0.297	9.65490177470311e-113	GS	APBB1IP
SERPING1.1	5.97426678671248e-117	0.650709705064105	0.994	0.765	1.07196268953982e-112	GS	SERPING1
DOCK2.1	6.28226932495896e-117	0.581959012061306	0.898	0.358	1.12722758497739e-112	GS	DOCK2
RENBP.1	7.06690729872494e-117	0.570930130958158	0.889	0.34	1.26801517661022e-112	GS	RENBP
OASL	1.16359525279084e-116	0.484929703138846	0.764	0.226	2.0878389620826e-112	GS	OASL
FNIP2	1.36698387692887e-116	0.581673140850854	0.874	0.327	2.45277917037346e-112	GS	FNIP2
OSTF1.1	1.37805301997825e-116	0.583490937456109	0.935	0.405	2.47264053374698e-112	GS	OSTF1
ARHGAP31	1.37917086834193e-116	0.573948949019881	0.878	0.364	2.47464628906593e-112	GS	ARHGAP31
ARHGAP15	1.41094139620395e-116	0.41077997757149	0.673	0.157	2.53165214720874e-112	GS	ARHGAP15
PTPN12	1.46429127108053e-116	0.609298253684661	0.942	0.451	2.6273778276998e-112	GS	PTPN12
ASAP1	1.6884655551714e-116	0.438391641600634	0.783	0.227	3.02961374564403e-112	GS	ASAP1
VDR	2.27777052224708e-116	0.368503703777146	0.576	0.104	4.08700364806793e-112	GS	VDR
CD6	3.64693390099105e-116	0.402344199083565	0.676	0.158	6.54369349854824e-112	GS	CD6
LPCAT2	5.6377395564508e-116	0.466172375245048	0.72	0.195	1.01157960861397e-111	GS	LPCAT2
INPP5D.1	6.45417169010738e-116	0.534244777307698	0.826	0.264	1.15807202635597e-111	GS	INPP5D
SFT2D2.1	6.62169213211777e-116	0.567956909741604	0.875	0.325	1.18813021926589e-111	GS	SFT2D2
RAB27A	7.14103743881639e-116	0.457266291885136	0.792	0.24	1.28131634764683e-111	GS	RAB27A
ADAM19	1.13314471355853e-115	0.549549911969104	0.807	0.26	2.03320155953807e-111	GS	ADAM19
TRAJ7	1.89424870157953e-115	0.444804500181327	0.741	0.199	3.39885044524415e-111	GS	TRAJ7
LGI2	1.92716269361558e-115	0.406518032391863	0.561	0.101	3.45790802115443e-111	GS	LGI2
PARP4.1	1.9794416187871e-115	0.605174772814842	0.889	0.352	3.55171209658969e-111	GS	PARP4
AIF1.1	2.44306781697408e-115	0.669838130562173	0.969	0.55	4.3835965839966e-111	GS	AIF1
TBC1D2B.1	3.32838688318333e-115	0.626141305281586	0.9	0.404	5.97212458449585e-111	GS	TBC1D2B
GNPTAB	3.79402933077565e-115	0.505701241803419	0.822	0.28	6.80762682821075e-111	GS	GNPTAB
TRAJ10	4.16175537793625e-115	0.481394291857026	0.743	0.202	7.46743767463102e-111	GS	TRAJ10
MYDGF.1	4.79775792258382e-115	0.547476459592946	0.877	0.328	8.60861704049215e-111	GS	MYDGF
PDSS1	5.80078903933562e-115	0.379198211293572	0.575	0.104	1.04083557732799e-110	GS	PDSS1
HIST1H2BN	5.93402891729306e-115	0.558766709005358	0.798	0.251	1.06474280862989e-110	GS	HIST1H2BN
TTC39C	6.12606636850696e-115	0.435139553538873	0.744	0.209	1.0992000885012e-110	GS	TTC39C
FLVCR2	8.67465540067899e-115	0.422339120600096	0.717	0.183	1.55649341854383e-110	GS	FLVCR2
GALNS.1	1.01599887599343e-114	0.521841868022705	0.82	0.271	1.823006783195e-110	GS	GALNS
PLEKHG3	1.41831436462627e-114	0.48461598274881	0.785	0.234	2.54488146444892e-110	GS	PLEKHG3
AOAH.1	2.31327308977311e-114	0.473059089342648	0.781	0.226	4.15070590497989e-110	GS	AOAH
SUCNR1	2.94520141772391e-114	0.381498638156319	0.582	0.112	5.28457490382201e-110	GS	SUCNR1
TMEM138	4.33668577322075e-114	0.379764870480873	0.637	0.135	7.78131528288999e-110	GS	TMEM138
TPP1.1	5.68152877609309e-114	0.674755714185898	0.961	0.577	1.01943670829438e-109	GS	TPP1
SCARF1	6.25454451019683e-114	0.551117496828013	0.839	0.286	1.12225292146462e-109	GS	SCARF1
CCDC88B	6.33540476649718e-114	0.530549650663856	0.844	0.295	1.13676167725259e-109	GS	CCDC88B
IQGAP1.1	7.03400723028102e-114	0.65851494256504	0.981	0.702	1.26211191732932e-109	GS	IQGAP1
UBE2E2	7.18315110242046e-114	0.597761194045852	0.974	0.564	1.2888728023073e-109	GS	UBE2E2
UNC13D	7.82459469404921e-114	0.494750448936184	0.79	0.248	1.40396702595325e-109	GS	UNC13D
INHBA	9.66218409356391e-114	0.523413048860965	0.525	0.087	1.73368569190817e-109	GS	INHBA
ZMYND15	9.7770285110558e-114	0.363350540551254	0.636	0.137	1.75429222573874e-109	GS	ZMYND15
HAAO	1.02878637204777e-113	0.450765737097604	0.736	0.202	1.84595138736531e-109	GS	HAAO
CORO1B.1	1.18768527728515e-113	0.570192645287522	0.907	0.369	2.13106369303275e-109	GS	CORO1B
GZMA	1.23463805786056e-113	0.468082042816579	0.756	0.223	2.2153110672192e-109	GS	GZMA
COL8A2	2.28154795757344e-113	0.349288560593599	0.56	0.097	4.09378150027403e-109	GS	COL8A2
TRAJ12	4.04049657917989e-113	0.401998522282211	0.656	0.149	7.24986301202248e-109	GS	TRAJ12
CCRL2	4.0513436208858e-113	0.335042599799609	0.543	0.09	7.26932585895539e-109	GS	CCRL2
ADAM28	4.54558327604806e-113	0.351226112013887	0.524	0.082	8.15614007221303e-109	GS	ADAM28
SH3TC1	4.81949762150248e-113	0.426288589825503	0.773	0.226	8.64762458226189e-109	GS	SH3TC1
TRAJ23	6.60472754636595e-113	0.505101361464745	0.802	0.26	1.18508626364444e-108	GS	TRAJ23
KIFC3	6.75519594401674e-113	0.452548525331418	0.738	0.205	1.21208480823492e-108	GS	KIFC3
IL16	1.10232815224305e-112	0.512268981715708	0.789	0.249	1.9779074035697e-108	GS	IL16
CIAO2A	2.31835049301764e-112	0.566920533169255	0.883	0.343	4.15981628962155e-108	GS	CIAO2A
IL10RB	2.38230855154103e-112	0.568410727738538	0.894	0.39	4.27457623403007e-108	GS	IL10RB
C12orf49	2.80876581012821e-112	0.453201573929406	0.73	0.199	5.03976849311306e-108	GS	C12orf49
ALDH2.1	2.85530514194105e-112	0.683371260956992	0.993	0.904	5.12327401618483e-108	GS	ALDH2
GRB2.1	3.05659794444362e-112	0.614395486075854	0.926	0.447	5.48445369171518e-108	GS	GRB2
TBC1D10C	3.08760200061628e-112	0.384868731576273	0.728	0.201	5.54008426970579e-108	GS	TBC1D10C
TMEM163	3.33490941499383e-112	0.313193092549855	0.426	0.041	5.98382796332343e-108	GS	TMEM163
NELL2	3.57909144714323e-112	0.357072888173323	0.658	0.147	6.4219637836091e-108	GS	NELL2
TMED9.1	4.1079363053473e-112	0.630815781395828	0.96	0.554	7.37087011268466e-108	GS	TMED9
CHST2	4.94786994916942e-112	0.382681576267128	0.648	0.147	8.87796304979468e-108	GS	CHST2
ANGEL1	5.33386589981334e-112	0.463315462116471	0.776	0.24	9.57055558403508e-108	GS	ANGEL1
WDR1.1	6.53938776705714e-112	0.64316456603755	0.982	0.765	1.17336234704306e-107	GS	WDR1
GSTO1	7.29753286114609e-112	0.646542936907345	0.977	0.669	1.30939632127544e-107	GS	GSTO1
P2RY13.1	8.05274084374766e-112	0.501082100277478	0.741	0.215	1.44490328959364e-107	GS	P2RY13
TMEM119	1.1077719545164e-111	0.310751648878295	0.458	0.054	1.98767521798877e-107	GS	TMEM119
GBP4	1.16552011175923e-111	0.704467887814724	0.975	0.588	2.09129273652959e-107	GS	GBP4
APOL3.1	1.37553066264521e-111	0.692313663588942	0.978	0.608	2.4681146679843e-107	GS	APOL3
SARDH	1.39174159784587e-111	0.342082060441787	0.548	0.096	2.49720194901484e-107	GS	SARDH
VSIG4.1	1.64099911583537e-111	0.70922569084599	0.982	0.621	2.94444471354341e-107	GS	VSIG4
P2RX4.1	3.11057881878722e-111	0.480939738187381	0.784	0.239	5.58131157454991e-107	GS	P2RX4
IFNG	3.3801555500846e-111	0.366107703024164	0.591	0.116	6.06501310351681e-107	GS	IFNG
SPHK1	3.7433196818778e-111	0.398932705213484	0.625	0.141	6.71663850519334e-107	GS	SPHK1
TIMP3.1	4.51770983556342e-111	0.806897321289578	0.985	0.779	8.10612675795145e-107	GS	TIMP3
TRAM1.1	6.20104989535924e-111	0.637887842119831	0.964	0.536	1.11265438272431e-106	GS	TRAM1
TAGAP	6.26619443452647e-111	0.462126473876268	0.725	0.203	1.12434326738708e-106	GS	TAGAP
ZDHHC18	9.09082900421833e-111	0.512042189005381	0.825	0.288	1.63116744822689e-106	GS	ZDHHC18
SEC22B.1	1.03279814729598e-110	0.650997681262069	0.936	0.516	1.85314971569318e-106	GS	SEC22B
EEF1AKMT3	1.03985722287315e-110	0.363914150108232	0.568	0.107	1.86581581500129e-106	GS	EEF1AKMT3
DOCK10	1.14682643292434e-110	0.428589209443132	0.736	0.204	2.05775066859614e-106	GS	DOCK10
CPPED1.1	1.21414130250366e-110	0.471313673379042	0.797	0.247	2.17853373908231e-106	GS	CPPED1
TRAJ18	1.76420494803212e-110	0.416981060260399	0.769	0.23	3.16551293825403e-106	GS	TRAJ18
GLB1.1	4.0151242659837e-110	0.502685997804382	0.822	0.28	7.20433747045456e-106	GS	GLB1
PSD4.1	5.36566807102284e-110	0.497511658121365	0.799	0.26	9.62761821983628e-106	GS	PSD4
SLC30A1	9.10016280905358e-110	0.4578953367084	0.839	0.28	1.63284221282848e-105	GS	SLC30A1
NFKB2.1	1.04340335143201e-109	0.632620309348243	0.96	0.566	1.87217863347445e-105	GS	NFKB2
CALHM6.1	1.80012600707137e-109	0.533236826767465	0.835	0.288	3.22996609448816e-105	GS	CALHM6
CNPY3.1	1.80414068016867e-109	0.629524748905987	0.942	0.483	3.23716962242664e-105	GS	CNPY3
RALGDS	1.82165255750688e-109	0.538530273687033	0.87	0.347	3.2685911839346e-105	GS	RALGDS
SLC7A11	1.87870937530595e-109	0.338784064274683	0.501	0.075	3.37096823211147e-105	GS	SLC7A11
HIST1H1E	1.96833546128789e-109	0.695140119971961	0.986	0.716	3.53178431818886e-105	GS	HIST1H1E
PLSCR1.1	2.09410555757364e-109	0.68293850686595	0.964	0.555	3.75745360195437e-105	GS	PLSCR1
RUNX1.1	2.48597478282819e-109	0.609954624883087	0.961	0.479	4.46058455282861e-105	GS	RUNX1
TNFAIP3	2.58457694327934e-109	0.503526865494427	0.817	0.271	4.63750640932612e-105	GS	TNFAIP3
PLCB2	3.12749953752286e-109	0.464065381068759	0.815	0.268	5.61167242017728e-105	GS	PLCB2
COL5A1.1	3.88398315478526e-109	0.66767090784191	0.832	0.326	6.96903097463118e-105	GS	COL5A1
ATP1A1	4.0991041627972e-109	0.544134819970575	0.899	0.395	7.35502259930703e-105	GS	ATP1A1
PDIA4	4.67459328006883e-109	0.5819480835951	0.918	0.421	8.3876227224275e-105	GS	PDIA4
CDH11.1	5.33213380336265e-109	0.539410394924883	0.751	0.236	9.56744768337359e-105	GS	CDH11
ZBED6CL	7.07065731193137e-109	0.290707199950017	0.472	0.063	1.26868804147984e-104	GS	ZBED6CL
PACSIN2	9.80389218112955e-109	0.536619771854128	0.851	0.329	1.75911237406008e-104	GS	PACSIN2
GNB4	1.22507523692566e-108	0.466546047547995	0.776	0.242	2.19815249761571e-104	GS	GNB4
ELOVL5	1.30876962031192e-108	0.460957802817298	0.793	0.253	2.34832532972568e-104	GS	ELOVL5
TRAF1	1.58864090601017e-108	0.479300974766039	0.734	0.209	2.85049837765405e-104	GS	TRAF1
CYTH4.1	1.60351481526709e-108	0.496702529130215	0.866	0.33	2.87718663303374e-104	GS	CYTH4
PAQR8	2.32430534308033e-108	0.385327040575791	0.67	0.164	4.17050107708903e-104	GS	PAQR8
CASS4	2.61551768788215e-108	0.383153281081016	0.631	0.141	4.69302338736694e-104	GS	CASS4
RUNX3	2.85993227979356e-108	0.459213067123884	0.75	0.226	5.13157648963358e-104	GS	RUNX3
EPOP	2.87277152625269e-108	0.28920046370849	0.426	0.044	5.15461394955521e-104	GS	EPOP
FNBP1.1	6.42130089238636e-108	0.664129662918186	0.977	0.656	1.15217401912088e-103	GS	FNBP1
ITPR2.1	6.66368233542002e-108	0.528864767710884	0.816	0.283	1.19566452144441e-103	GS	ITPR2
PTDSS1	1.14721971945057e-107	0.513688848588548	0.855	0.315	2.05845634261016e-103	GS	PTDSS1
MR1.1	1.1763797198813e-107	0.378178849154575	0.685	0.175	2.11077813138301e-103	GS	MR1
IFNGR1	1.25052767044029e-107	0.519639076973436	0.847	0.323	2.24382179907102e-103	GS	IFNGR1
LPIN2	1.26451238022152e-107	0.432365231691124	0.744	0.216	2.26891456383147e-103	GS	LPIN2
SLC26A11	1.38883333522144e-107	0.385057083124355	0.641	0.149	2.49198365338784e-103	GS	SLC26A11
ATF5.1	1.49280085020399e-107	0.683293648177917	0.933	0.495	2.67853256552102e-103	GS	ATF5
ABI3	1.60631089842085e-107	0.343313054721127	0.623	0.137	2.88220364503653e-103	GS	ABI3
ATP6V0E1.1	1.63158720219467e-107	0.547656852285355	0.923	0.414	2.9275569168979e-103	GS	ATP6V0E1
ACLY.1	2.19764455544142e-107	0.563870421246698	0.911	0.393	3.94323362582853e-103	GS	ACLY
CD3G	2.49858413263267e-107	0.41582774653703	0.69	0.179	4.48320950918279e-103	GS	CD3G
SGPL1	2.93102705970426e-107	0.475015582896655	0.835	0.29	5.25914185322735e-103	GS	SGPL1
DBNL	3.02316433225761e-107	0.585990635101393	0.893	0.39	5.42446376136983e-103	GS	DBNL
RAB4B.1	3.61220980293621e-107	0.570566992198533	0.902	0.407	6.48138804940843e-103	GS	RAB4B
CTHRC1.1	3.68310486699122e-107	0.541431274133203	0.803	0.269	6.60859506284234e-103	GS	CTHRC1
TMX1.1	4.38442058392512e-107	0.631909855504019	0.947	0.507	7.86696585373685e-103	GS	TMX1
RELB	5.91790888202236e-107	0.45193209886869	0.8	0.254	1.06185039070127e-102	GS	RELB
VAT1.1	6.16535433519591e-107	0.671121540299696	0.97	0.603	1.1062495283642e-102	GS	VAT1
TIFA	8.05395895241192e-107	0.336097544833334	0.548	0.1	1.44512185483127e-102	GS	TIFA
MGAT4A	8.08309662233295e-107	0.476561768039445	0.795	0.264	1.4503500269452e-102	GS	MGAT4A
SORL1	9.50351843202216e-107	0.341853433537592	0.59	0.123	1.70521631225774e-102	GS	SORL1
PIEZO1	9.71152341740988e-107	0.489670121562494	0.831	0.289	1.74253864678586e-102	GS	PIEZO1
FUOM	1.14828332694458e-106	0.405416131157197	0.722	0.201	2.06036477353666e-102	GS	FUOM
MAP3K5	1.35715534680516e-106	0.360445833858729	0.625	0.142	2.43514383877249e-102	GS	MAP3K5
CSF2RA	1.442340481895e-106	0.397599631355425	0.668	0.167	2.5879915266642e-102	GS	CSF2RA
RALA	1.55193777544488e-106	0.607204237747086	0.883	0.388	2.78464195048074e-102	GS	RALA
ARHGDIA.1	1.67338202100803e-106	0.637780373244795	0.988	0.712	3.0025493602947e-102	GS	ARHGDIA
PSMB10.1	1.67730467438726e-106	0.626228356341773	0.98	0.732	3.00958777725306e-102	GS	PSMB10
LACTB	1.78337945916974e-106	0.513897108246704	0.826	0.307	3.19991776358826e-102	GS	LACTB
SOCS3.1	2.00287261085134e-106	0.615514296718578	0.852	0.349	3.59375432565057e-102	GS	SOCS3
HIST1H2BO	2.26665638074801e-106	0.532848113756975	0.685	0.195	4.06706154397615e-102	GS	HIST1H2BO
PTPN22	2.66053958314537e-106	0.349138146547073	0.655	0.158	4.77380617403775e-102	GS	PTPN22
ERP29	3.01827701476275e-106	0.595530011549348	0.945	0.516	5.4156944475888e-102	GS	ERP29
SAMHD1.1	3.090287306979e-106	0.650596126680975	0.974	0.567	5.54490251491241e-102	GS	SAMHD1
ADPGK	3.36326623381428e-106	0.451093428355133	0.769	0.243	6.03470860333296e-102	GS	ADPGK
RELT	3.61468335886726e-106	0.527590275620166	0.842	0.321	6.48582635081552e-102	GS	RELT
TRAF3.1	5.22272065210448e-106	0.477816866283255	0.863	0.312	9.37112766607106e-102	GS	TRAF3
USB1	8.42018968826644e-106	0.473086432805777	0.79	0.254	1.51083463576565e-101	GS	USB1
HK2	9.32566366624502e-106	0.452184968538255	0.684	0.183	1.67330383163434e-101	GS	HK2
BAX.1	1.03011999524102e-105	0.519053888845333	0.852	0.316	1.84834430746097e-101	GS	BAX
SLC17A9	1.04882168432399e-105	0.355423188224222	0.609	0.137	1.88190074818253e-101	GS	SLC17A9
CCND3	1.25544197943448e-105	0.582165750635364	0.916	0.441	2.25263954369928e-101	GS	CCND3
BST2.1	1.37694071093471e-105	0.63324701731228	0.976	0.692	2.47064471763014e-101	GS	BST2
ZAP70	1.61973160326617e-105	0.372206144717829	0.672	0.171	2.90628441574049e-101	GS	ZAP70
GPR65	1.74496578206977e-105	0.393552521458551	0.688	0.18	3.13099210276778e-101	GS	GPR65
KCTD17	1.79277267574053e-105	0.41940481534461	0.748	0.225	3.21677201208123e-101	GS	KCTD17
RNF13	2.2142134162499e-105	0.626626807298662	0.959	0.576	3.97296313277719e-101	GS	RNF13
HIST1H2BD	2.94709240869156e-105	0.623850513320022	0.894	0.394	5.28796790891526e-101	GS	HIST1H2BD
CANX.1	3.23006906215958e-105	0.642383181581775	0.98	0.696	5.79571291823294e-101	GS	CANX
IER2	3.28859210126689e-105	0.518861270419503	0.848	0.314	5.90072080730318e-101	GS	IER2
CD86.1	3.52021778606598e-105	0.442153588316717	0.764	0.24	6.31632677353819e-101	GS	CD86
S100A10.1	3.72920618995334e-105	0.693405329933083	1	0.863	6.69131466663328e-101	GS	S100A10
SELPLG	4.0903204901004e-105	0.479196079700043	0.818	0.278	7.33926205538714e-101	GS	SELPLG
RASAL3	4.43515902912117e-105	0.430475184007716	0.731	0.211	7.95800584595212e-101	GS	RASAL3
COL16A1	5.06833486384544e-105	0.525672421417757	0.725	0.233	9.09411324619787e-101	GS	COL16A1
STK4	5.15197498167136e-105	0.47342532023288	0.787	0.27	9.24418870961292e-101	GS	STK4
ZFYVE16	5.71725256472277e-105	0.471645677972613	0.761	0.244	1.02584662768821e-100	GS	ZFYVE16
BMP2K	5.78057596350595e-105	0.496030437231548	0.878	0.347	1.03720874513187e-100	GS	BMP2K
LRP1.1	5.89854531060598e-105	0.603042031127204	0.983	0.65	1.05837598508203e-100	GS	LRP1
LY96.1	6.09362579759063e-105	0.453694919366328	0.774	0.238	1.09337927686169e-100	GS	LY96
SLC39A1.1	7.42991327033337e-105	0.60383068403831	0.967	0.569	1.33314933809592e-100	GS	SLC39A1
LILRB1	7.64732359861177e-105	0.359838767073036	0.625	0.145	1.37215927329891e-100	GS	LILRB1
TMEM165.1	8.37517907421806e-105	0.547355423744877	0.874	0.359	1.50275838128695e-100	GS	TMEM165
MBD2.1	8.52614130043072e-105	0.593392827201257	0.927	0.47	1.52984553353628e-100	GS	MBD2
IFI27L2	8.63315098690762e-105	0.540270210552004	0.832	0.32	1.54904628158083e-100	GS	IFI27L2
SBNO2.1	9.41344310249762e-105	0.595670360303009	0.927	0.431	1.68905409588115e-100	GS	SBNO2
CDS2	1.01089522676074e-104	0.623202153430693	0.927	0.488	1.8138493053768e-100	GS	CDS2
LCK	1.29209725409239e-104	0.416054267904605	0.698	0.192	2.31841010301798e-100	GS	LCK
ATP5F1E	1.95555511899957e-104	0.474140706008706	0.993	0.936	3.50885255002094e-100	GS	ATP5F1E
TRAJ22	1.98508786878429e-104	0.389288764470568	0.72	0.202	3.56184316295965e-100	GS	TRAJ22
S1PR2	4.99430268288747e-104	0.340587043808385	0.664	0.167	8.96127730390499e-100	GS	S1PR2
HIST1H2AI	5.24452686019709e-104	0.465308665101646	0.608	0.144	9.41025454525165e-100	GS	HIST1H2AI
LILRB2.1	5.70863229810737e-104	0.584188566366965	0.919	0.412	1.0242998932494e-99	GS	LILRB2
ELF4	6.82999469242368e-104	0.424841814073729	0.73	0.216	1.22550594766158e-99	GS	ELF4
SUN2	7.35416984217308e-104	0.593605603612266	0.964	0.61	1.31955869478112e-99	GS	SUN2
LAMP1.1	7.60981866544243e-104	0.619387071408096	0.977	0.715	1.36542976314034e-99	GS	LAMP1
CTSA	8.01737066617491e-104	0.55830408537286	0.916	0.421	1.43855681863176e-99	GS	CTSA
APOBEC3C.1	1.45696490662254e-103	0.460747450166956	0.811	0.275	2.61423213195283e-99	GS	APOBEC3C
LAT	1.49174347926312e-103	0.393642643445684	0.636	0.158	2.67663532484181e-99	GS	LAT
UBXN11	1.56812796831345e-103	0.43978387494901	0.784	0.249	2.81369201354482e-99	GS	UBXN11
TSKU.1	1.64411995491582e-103	0.357297040592067	0.582	0.122	2.95004443510546e-99	GS	TSKU
HIST1H1D	1.75496597086228e-103	0.309877393825406	0.541	0.101	3.14893544151818e-99	GS	HIST1H1D
PRPS2	1.978965280909e-103	0.385711331476434	0.627	0.15	3.55085740353501e-99	GS	PRPS2
RGCC	2.04035837007237e-103	0.386656669249461	0.652	0.162	3.66101502342084e-99	GS	RGCC
XBP1.1	2.17212859776857e-103	0.659451001300027	0.973	0.586	3.89745034297615e-99	GS	XBP1
ARHGAP9	2.52609026881349e-103	0.417355883284592	0.785	0.249	4.53256376933204e-99	GS	ARHGAP9
IL1B	3.11290916532665e-103	0.543766206677302	0.519	0.097	5.5854929153456e-99	GS	IL1B
AP2S1.1	3.1209596290618e-103	0.591928506836849	0.985	0.768	5.59993786242558e-99	GS	AP2S1
SPG21.1	4.69278164982286e-103	0.616445398851643	0.957	0.595	8.42025811427716e-99	GS	SPG21
FMNL2	5.09350849073269e-103	0.506705911022881	0.851	0.33	9.13928228492166e-99	GS	FMNL2
BEX4	5.14000990092712e-103	0.376628496696627	0.695	0.185	9.22271976523354e-99	GS	BEX4
PLXNA1	5.28821752420278e-103	0.479622094600475	0.831	0.304	9.48864870367705e-99	GS	PLXNA1
LIMK2	7.96433733513161e-103	0.360385750292817	0.625	0.147	1.42904104804267e-98	GS	LIMK2
FCHO2	7.9852131478877e-103	0.519369472959002	0.811	0.295	1.43278679512549e-98	GS	FCHO2
ETV6	1.06880862091107e-102	0.490680856940111	0.844	0.331	1.91776330850073e-98	GS	ETV6
HIST1H4H	1.31819694539987e-102	0.641503563838726	0.945	0.519	2.36524077913099e-98	GS	HIST1H4H
NANS	1.57046079153135e-102	0.481609058938635	0.802	0.282	2.81787779824469e-98	GS	NANS
GPCPD1.1	1.64378977685198e-102	0.537756919881863	0.89	0.376	2.9494519966055e-98	GS	GPCPD1
HEXA.1	1.79488726609796e-102	0.656795249911718	0.934	0.541	3.22056622155957e-98	GS	HEXA
CIITA.1	1.81739998410349e-102	0.610033920827433	0.991	0.782	3.26096079147689e-98	GS	CIITA
SH3KBP1	1.99974779459525e-102	0.419704746909636	0.764	0.233	3.58814746784226e-98	GS	SH3KBP1
MAN2B2	2.42096830172118e-102	0.504283471966795	0.836	0.304	4.34394342377831e-98	GS	MAN2B2
SLC38A6	2.95675033269932e-102	0.409350574532148	0.709	0.202	5.30529712196238e-98	GS	SLC38A6
PRKX	4.93126649602741e-102	0.439153692619586	0.751	0.23	8.84817147382198e-98	GS	PRKX
KCNE3	5.25744469955415e-102	0.388413832775029	0.701	0.192	9.43343302441001e-98	GS	KCNE3
ADGRE5.1	5.37106055609734e-102	0.599608121414914	0.964	0.548	9.63729395580545e-98	GS	ADGRE5
CDC42EP1.1	6.12694144595642e-102	0.541729661230898	0.877	0.354	1.09935710364796e-97	GS	CDC42EP1
APOBEC3A	6.59635540048219e-102	0.326807491636821	0.539	0.103	1.18358404950852e-97	GS	APOBEC3A
CLEC12A	7.43210035814743e-102	0.365058215159068	0.622	0.147	1.33354176726239e-97	GS	CLEC12A
HYOU1	7.58082295044158e-102	0.416584693866367	0.775	0.248	1.36022706199773e-97	GS	HYOU1
ACAT2	8.10713554544455e-102	0.326866852812496	0.544	0.106	1.45466333091912e-97	GS	ACAT2
LY86	8.63169243870232e-102	0.357597306990768	0.67	0.173	1.54878457427636e-97	GS	LY86
ITGA5.1	1.12460659305447e-101	0.53033611456332	0.866	0.362	2.01788160991764e-97	GS	ITGA5
FADS2	1.32492980144872e-101	0.408856146721418	0.644	0.165	2.37732154273944e-97	GS	FADS2
OLFML2B	1.60771219925503e-101	0.481755484977089	0.793	0.274	2.88471799912331e-97	GS	OLFML2B
C1QTNF6	1.63495719612499e-101	0.354670616639674	0.598	0.132	2.93360369700707e-97	GS	C1QTNF6
BZW1	1.67447267975617e-101	0.566204125514385	0.95	0.474	3.00450632928649e-97	GS	BZW1
IGKC.1	1.85657440610376e-101	1.61537572345554	0.991	0.828	3.33125145687198e-97	GS	IGKC
SP140	2.3755725281602e-101	0.284189538246526	0.609	0.137	4.26248978727785e-97	GS	SP140
TRAJ13	2.92207224229519e-101	0.380130262391782	0.694	0.193	5.24307422435025e-97	GS	TRAJ13
DPYD.1	3.10833880677848e-101	0.560920618854189	0.893	0.395	5.57729232100262e-97	GS	DPYD
NADK	3.56299615137461e-101	0.432995592952706	0.801	0.269	6.39308399441146e-97	GS	NADK
AHR	4.02932676869508e-101	0.527558288178144	0.822	0.302	7.22982102106959e-97	GS	AHR
NAAA.1	5.2081451439401e-101	0.527527958331258	0.861	0.34	9.34497483177173e-97	GS	NAAA
OLR1	5.24152627894133e-101	0.309898709887291	0.375	0.032	9.40487060230442e-97	GS	OLR1
CNN2.1	5.44927133853682e-101	0.572207524637802	0.899	0.399	9.77762756273661e-97	GS	CNN2
TRAJ16	5.77959174871956e-101	0.432976371501503	0.744	0.226	1.03703214747275e-96	GS	TRAJ16
PGM2	5.9057064270698e-101	0.332680693111493	0.645	0.157	1.05966090420913e-96	GS	PGM2
TES	8.30255230459233e-101	0.408108977444465	0.756	0.231	1.489726960013e-96	GS	TES
DENND1C	1.3174842626265e-100	0.313019537096147	0.593	0.131	2.36396201243074e-96	GS	DENND1C
MCL1	1.52460538785289e-100	0.532926119642491	0.999	0.913	2.73559944742444e-96	GS	MCL1
CD2	1.55899173243928e-100	0.354381131314302	0.625	0.15	2.79729886551579e-96	GS	CD2
CCND2	1.737696073934e-100	0.462920438781658	0.795	0.277	3.11794806545977e-96	GS	CCND2
STOM.1	1.76164642759674e-100	0.606011008432769	0.977	0.657	3.16092218503683e-96	GS	STOM
HM13	1.97637496628744e-100	0.479138254778584	0.864	0.335	3.54620960200955e-96	GS	HM13
SKAP1	2.16430840513919e-100	0.499003895387764	0.852	0.332	3.88341857134125e-96	GS	SKAP1
NFKB1.1	3.10935059528884e-100	0.505690874751654	0.87	0.368	5.57910777312676e-96	GS	NFKB1
GBA	3.45480684815643e-100	0.401928196185406	0.736	0.223	6.19895992764708e-96	GS	GBA
IER3	4.71265735307688e-100	0.424663551180149	0.702	0.206	8.45592108862585e-96	GS	IER3
CSF3R	4.78974390522252e-100	0.326750541551208	0.645	0.159	8.59423748914077e-96	GS	CSF3R
SLC3A2	5.20091957060435e-100	0.559854062575519	0.901	0.426	9.33200998553538e-96	GS	SLC3A2
WDR81	9.35637414086271e-100	0.48253030803882	0.864	0.345	1.678814212095e-95	GS	WDR81
TNFAIP6.1	9.71932664763171e-100	0.330779381518331	0.543	0.11	1.74393878038456e-95	GS	TNFAIP6
ARHGAP4	1.01046594082735e-99	0.482705291921456	0.815	0.292	1.81307903762652e-95	GS	ARHGAP4
ETHE1	1.09692730568166e-99	0.580573664644623	0.886	0.415	1.96821666458459e-95	GS	ETHE1
ADAMTS2.1	1.11984948266827e-99	0.567329128527849	0.877	0.364	2.00934592675168e-95	GS	ADAMTS2
DPEP2	1.2189823706774e-99	0.326772169098257	0.545	0.11	2.18722006770645e-95	GS	DPEP2
TMC6	1.34180957307299e-99	0.487248795278328	0.832	0.304	2.40760891696486e-95	GS	TMC6
SLC2A3	1.35265255278077e-99	0.389239031273986	0.639	0.161	2.42706447545453e-95	GS	SLC2A3
MBOAT7	1.83903711375255e-99	0.401197549857073	0.766	0.242	3.2997842932062e-95	GS	MBOAT7
S100B	1.93418162215881e-99	0.376849642889034	0.658	0.172	3.47050208463955e-95	GS	S100B
WAS	2.28768778686015e-99	0.363761749079134	0.681	0.186	4.10479819596317e-95	GS	WAS
ZNF101	2.38116267392076e-99	0.340159566391741	0.616	0.152	4.27252018581602e-95	GS	ZNF101
ACSL5	2.71981523092219e-99	0.435697399758804	0.786	0.273	4.88016446884368e-95	GS	ACSL5
GRK6	3.4592425508801e-99	0.372587637778496	0.716	0.202	6.20691890904416e-95	GS	GRK6
RASSF3	3.98848348736499e-99	0.40025922718983	0.678	0.185	7.156535921379e-95	GS	RASSF3
RFTN1	4.16439162660232e-99	0.479572303429913	0.833	0.314	7.47216789561254e-95	GS	RFTN1
FCHSD2	5.09275725011084e-99	0.401845842598198	0.733	0.216	9.13793433387389e-95	GS	FCHSD2
CCR5	7.41847914281681e-99	0.273659793558825	0.469	0.073	1.33109771259562e-94	GS	CCR5
FKBP15	1.28437129795985e-98	0.496583055222199	0.856	0.333	2.30454741992936e-94	GS	FKBP15
EMILIN2.1	1.37824811282423e-98	0.53662624306599	0.912	0.416	2.47299058884051e-94	GS	EMILIN2
C1orf54	1.38304462500213e-98	0.406585754339856	0.762	0.247	2.48159697064133e-94	GS	C1orf54
SEPTIN6	1.5244969506887e-98	0.498664392607293	0.828	0.316	2.73540487862073e-94	GS	SEPTIN6
RDH11	1.63031594333107e-98	0.404725345030499	0.747	0.235	2.92527589711894e-94	GS	RDH11
CREBL2.1	2.49780143274951e-98	0.540867797715483	0.906	0.409	4.48180511078244e-94	GS	CREBL2
IGHJ6	3.21288017728009e-98	0.933299217114458	0.608	0.16	5.76487090209366e-94	GS	IGHJ6
SPATA13	3.44679957148163e-98	0.362626264892011	0.742	0.226	6.18459247110948e-94	GS	SPATA13
CD276.1	3.54489384576462e-98	0.459615245199451	0.817	0.287	6.36060302745546e-94	GS	CD276
CYBC1.1	4.06516286123862e-98	0.515630534393961	0.892	0.38	7.29412172192046e-94	GS	CYBC1
PIK3CD.1	4.45251961027841e-98	0.472525689310521	0.809	0.289	7.98915593672256e-94	GS	PIK3CD
YWHAQ.1	5.51245660122754e-98	0.617011837540721	0.977	0.564	9.89100087958258e-94	GS	YWHAQ
KPNA2	7.04955519746532e-98	0.44587826291416	0.764	0.249	1.2649016890812e-93	GS	KPNA2
NUB1	7.84008772170507e-98	0.609690993268801	0.959	0.543	1.40674693990554e-93	GS	NUB1
TEN1	9.13264723442783e-98	0.404688289910897	0.665	0.182	1.63867089327338e-93	GS	TEN1
SNCA	9.6626656092132e-98	0.28627016272559	0.528	0.101	1.73377209026112e-93	GS	SNCA
ELF1	1.07752416840475e-97	0.462980577197609	0.812	0.292	1.93340161536865e-93	GS	ELF1
ARHGAP18.1	1.19860580296748e-97	0.588446036340653	0.907	0.438	2.15065839226454e-93	GS	ARHGAP18
TRAJ11	2.24921427054027e-97	0.399331177257434	0.683	0.196	4.0357651656304e-93	GS	TRAJ11
GRK2.1	2.63914100272657e-97	0.582795274474034	0.968	0.637	4.73541070119228e-93	GS	GRK2
TOR4A	2.76998820095839e-97	0.356578359321446	0.61	0.149	4.97018982897965e-93	GS	TOR4A
FAM102A	3.28088596211896e-97	0.408495592132247	0.734	0.226	5.88689368183004e-93	GS	FAM102A
PFKP	3.33111610785325e-97	0.598388034522283	0.95	0.517	5.97702163232108e-93	GS	PFKP
AEBP1.1	3.6061100379415e-97	0.745798320469562	0.908	0.467	6.47044324107843e-93	GS	AEBP1
SYNGR3	3.96048154224869e-97	0.257405545937176	0.453	0.067	7.10629203125682e-93	GS	SYNGR3
PDIA6.1	4.3689300452817e-97	0.575240093075978	0.98	0.693	7.83917118024896e-93	GS	PDIA6
TRIM38	4.4457682274048e-97	0.496352455142562	0.853	0.333	7.97704193043244e-93	GS	TRIM38
ITGB7	4.66064371128749e-97	0.409028956842561	0.773	0.247	8.36259301116314e-93	GS	ITGB7
ARRDC4	5.03549621266566e-97	0.468196275140889	0.79	0.287	9.035190854386e-93	GS	ARRDC4
LRRC25.1	6.78848903416218e-97	0.389949135585617	0.702	0.206	1.21805858739972e-92	GS	LRRC25
EHD4.1	6.9377174699559e-97	0.57274272116784	0.955	0.507	1.24483464563419e-92	GS	EHD4
IGLC1	6.99294796308591e-97	1.05844779372549	0.787	0.307	1.25474465301651e-92	GS	IGLC1
SLC49A3	7.58696301542921e-97	0.358876044093592	0.698	0.199	1.36132877385846e-92	GS	SLC49A3
CMTM7	7.7628061179571e-97	0.353700846246891	0.678	0.184	1.39288030174504e-92	GS	CMTM7
PRDM1	7.99619196681154e-97	0.328697093974554	0.569	0.127	1.43475672460499e-92	GS	PRDM1
C4orf48.1	9.41315610385887e-97	0.416095467009113	0.738	0.233	1.6890025997154e-92	GS	C4orf48
TRAF2	1.59993324992507e-96	0.431370242499527	0.782	0.267	2.87076023034056e-92	GS	TRAF2
HS3ST3B1	3.26890925151424e-96	0.292960358387542	0.486	0.085	5.86540386999201e-92	GS	HS3ST3B1
AQP3	4.24361242462113e-96	0.32820326327477	0.585	0.135	7.6143137734977e-92	GS	AQP3
UBE2Z	4.4304080542634e-96	0.485457720966168	0.877	0.37	7.94948117176482e-92	GS	UBE2Z
IFITM10	4.564688290009e-96	0.261367216464166	0.458	0.072	8.19042019876315e-92	GS	IFITM10
GGT5	5.66643027632285e-96	0.496157646320847	0.789	0.29	1.01672758448061e-91	GS	GGT5
AIM2	6.54718395120974e-96	0.323375827170259	0.581	0.133	1.17476121636556e-91	GS	AIM2
MT1H	7.01958738885872e-96	0.470368271167516	0.44	0.068	1.25952456518292e-91	GS	MT1H
HNMT.1	8.70641454480687e-96	0.42942949982423	0.765	0.256	1.5621919617747e-91	GS	HNMT
LAMP3	1.02667721960342e-95	0.352387712780276	0.466	0.078	1.84216693513441e-91	GS	LAMP3
GAA.1	1.06806690573608e-95	0.566111931614501	0.934	0.483	1.91643244896225e-91	GS	GAA
TRAJ5	1.54981777808447e-95	0.412838872625574	0.725	0.228	2.78083803921697e-91	GS	TRAJ5
SIRT7	2.18267016840081e-95	0.3632004082767	0.725	0.216	3.91636508316158e-91	GS	SIRT7
DENND5A.1	2.6420564055669e-95	0.555697540578122	0.925	0.453	4.74064180850869e-91	GS	DENND5A
TMEM87B	2.69479276061664e-95	0.414642017213568	0.758	0.249	4.83526665037444e-91	GS	TMEM87B
UBE2J1	2.74443619464177e-95	0.395722150408791	0.756	0.237	4.92434186404573e-91	GS	UBE2J1
FAM107B	3.27011241797851e-95	0.340224723472851	0.626	0.161	5.86756271157884e-91	GS	FAM107B
FGD3	3.32818802675092e-95	0.347713448689916	0.673	0.183	5.97176777639917e-91	GS	FGD3
FBLIM1	3.36873776520413e-95	0.314219522481057	0.566	0.121	6.04452617210576e-91	GS	FBLIM1
SH2D2A	3.67567829502198e-95	0.320720770409669	0.586	0.136	6.59526956475794e-91	GS	SH2D2A
6,00 LSM	4.0601886669114e-95	0.518655336986429	0.881	0.381	7.28519652503913e-91	GS	6,00 LSM
LAT2	4.34074813943439e-95	0.370776921735379	0.626	0.159	7.78860438658712e-91	GS	LAT2
PFKL	4.52512023420674e-95	0.448876470353717	0.86	0.362	8.11942323623715e-91	GS	PFKL
CRACR2A	5.04672115437209e-95	0.405805473005581	0.77	0.256	9.05533176728984e-91	GS	CRACR2A
BNIP3L.1	6.09220225416815e-95	0.532082057117973	0.907	0.429	1.09312385046539e-90	GS	BNIP3L
ZMIZ2.1	7.12524921764107e-95	0.530397659409434	0.912	0.426	1.27848346712134e-90	GS	ZMIZ2
RAB5C.1	8.11868647366844e-95	0.569203722449465	0.964	0.598	1.45673591397033e-90	GS	RAB5C
CD58	9.3193398544526e-95	0.385022456833919	0.692	0.203	1.67216915008443e-90	GS	CD58
MT1F	1.14667435689107e-94	0.380019890734741	0.539	0.115	2.05747779856966e-90	GS	MT1F
PDCD4	1.15900666329989e-94	0.498265782758056	0.889	0.38	2.07960565595899e-90	GS	PDCD4
DUSP6	1.22337785146605e-94	0.409564812747032	0.784	0.262	2.19510687888553e-90	GS	DUSP6
RNPEP.1	1.28451642250086e-94	0.570780186864723	0.91	0.46	2.30480781689329e-90	GS	RNPEP
ALPK1	1.43100534952435e-94	0.327148169621689	0.628	0.161	2.56765289865153e-90	GS	ALPK1
TNFRSF1B.1	1.4657318493403e-94	0.496057767716783	0.874	0.376	2.6299626572713e-90	GS	TNFRSF1B
LRRK2	1.61355569791164e-94	0.457177473162873	0.825	0.31	2.89520298876286e-90	GS	LRRK2
PTBP3	1.7733014084445e-94	0.436234821241172	0.84	0.323	3.18183471717197e-90	GS	PTBP3
RCAN3	1.83100905746561e-94	0.323325321094736	0.608	0.147	3.28537955181055e-90	GS	RCAN3
PNP	2.12495088379836e-94	0.316400518781784	0.678	0.187	3.81279937079939e-90	GS	PNP
MAP4K1	2.46380465649817e-94	0.419748586532277	0.765	0.253	4.42080469515467e-90	GS	MAP4K1
SEC23B	2.75063678403728e-94	0.31227423456393	0.64	0.166	4.93546758159809e-90	GS	SEC23B
MANBA	3.52577693193446e-94	0.339121107345938	0.664	0.184	6.32630154897001e-90	GS	MANBA
SERPINB8	4.15756843117065e-94	0.312825704829099	0.559	0.121	7.4599250360495e-90	GS	SERPINB8
MAP3K11	4.54549750880698e-94	0.542541523990371	0.885	0.397	8.15598618005236e-90	GS	MAP3K11
IVNS1ABP.1	5.25025091385547e-94	0.498559857775004	0.881	0.359	9.42052521473087e-90	GS	IVNS1ABP
BATF	5.41626278591932e-94	0.338149423959288	0.619	0.158	9.71840031677503e-90	GS	BATF
CHFR	5.45418756019286e-94	0.458272212821891	0.816	0.299	9.78644873925404e-90	GS	CHFR
RIT1	5.61755729104439e-94	0.321778196937021	0.714	0.217	1.00795830473209e-89	GS	RIT1
BCL3.1	6.47596437912693e-94	0.503192236100489	0.858	0.345	1.16198228854675e-89	GS	BCL3
SEC61A1.1	7.18422304671191e-94	0.527030735996774	0.906	0.415	1.28906514127152e-89	GS	SEC61A1
OTULINL	7.22241853686231e-94	0.424922285839908	0.782	0.266	1.2959185580692e-89	GS	OTULINL
PRKAR2B	8.37551440337178e-94	0.368968906047574	0.702	0.209	1.502818549397e-89	GS	PRKAR2B
TMEM86A	8.38142144548443e-94	0.35735973655037	0.695	0.199	1.50387844996327e-89	GS	TMEM86A
APRT	9.03275742947411e-94	0.521376336907756	0.924	0.446	1.62074766557054e-89	GS	APRT
TRAF3IP3	9.51844769851705e-94	0.396987492697487	0.711	0.225	1.70789507054491e-89	GS	TRAF3IP3
MCOLN2	1.22929709907792e-93	0.301626134878293	0.48	0.087	2.20572778487551e-89	GS	MCOLN2
ARL4C.1	1.26883317829871e-93	0.518389023165373	0.86	0.349	2.27666737182137e-89	GS	ARL4C
RAB11FIP1	1.79367666566988e-93	0.332948510495591	0.623	0.16	3.21839404121147e-89	GS	RAB11FIP1
TMEM30A	2.10774018663572e-93	0.545099136427565	0.933	0.479	3.78191821688047e-89	GS	TMEM30A
HIST1H2BB	2.16798463727088e-93	0.421995873808453	0.602	0.156	3.89001483465515e-89	GS	HIST1H2BB
[truncated: 2,863 more rows]

## Sheet: Patient#2
	p_val	avg_log2FC	pct.1	pct.2	p_val_adj	cluster	gene
CCL18	4.97545416268346e-83	0.667211842664177	0.999	0.944	8.92745740410293e-79	PGT	CCL18
IGHG1	8.61532600227852e-82	0.981691961306184	0.99	0.922	1.54584794458883e-77	PGT	IGHG1
IGKC	1.77343293355248e-76	1.02527774318639	1	0.998	3.18207071267321e-72	PGT	IGKC
C3	4.14765755363298e-75	0.563937599298867	1	0.971	7.44214194848366e-71	PGT	C3
CST3	6.66735427827808e-59	0.391795519175751	1	0.996	1.19632337815144e-54	PGT	CST3
C1R	9.59672659094104e-58	0.490177377211527	0.997	0.96	1.72194065221255e-53	PGT	C1R
PTGDS	1.78464454518127e-53	0.386575026202143	1	0.99	3.20218770741876e-49	PGT	PTGDS
TMSB4X	5.96946664793305e-53	0.28521822321864	1	0.999	1.07110140063863e-48	PGT	TMSB4X
COL1A2	9.12207317719668e-52	0.451754289214453	0.999	0.956	1.6367735901844e-47	PGT	COL1A2
PLA2G2A	1.18580587212558e-51	0.583590262664286	0.895	0.6	2.12769147635493e-47	PGT	PLA2G2A
CCL19	1.24456922760911e-51	0.581451533957743	0.979	0.829	2.23313056509903e-47	PGT	CCL19
CD74	2.66553269024812e-51	0.288898169378149	1	1	4.7827653061122e-47	PGT	CD74
CLU	7.85199978115342e-49	0.549332547612656	0.982	0.848	1.40888432073236e-44	PGT	CLU
VIM	4.28017893484969e-48	0.320966791531954	1	0.992	7.6799250628008e-44	PGT	VIM
CTSZ	6.51224824835073e-48	0.34908866252947	1	0.97	1.16849270320157e-43	PGT	CTSZ
IGHA1	1.54788613105332e-46	0.942961861384848	0.927	0.791	2.77737208494897e-42	PGT	IGHA1
CXCL14	3.74368657399109e-46	0.554430665085844	0.966	0.786	6.71729681971221e-42	PGT	CXCL14
IGFBP7	3.78712251071495e-45	0.475425624478644	0.992	0.927	6.79523392097584e-41	PGT	IGFBP7
IGLC1	2.50961614779654e-44	0.849263424447421	0.669	0.417	4.50300425399133e-40	PGT	IGLC1
TIMP1	4.81683834003286e-44	0.346851057850543	0.999	0.901	8.64285303352097e-40	PGT	TIMP1
DCN	5.39955256091452e-44	0.444251526402338	1	0.982	9.68841716004893e-40	PGT	DCN
CCL13	6.73796883334824e-44	0.458208541755611	0.977	0.836	1.20899374776767e-39	PGT	CCL13
C1QB	7.35218849177974e-44	0.338754823680286	1	0.943	1.31920318108004e-39	PGT	C1QB
F13A1	3.21216472001508e-43	0.441551015872621	0.976	0.844	5.76358715712305e-39	PGT	F13A1
C1QC	1.92081191037541e-42	0.394550850036315	0.993	0.898	3.4465128107866e-38	PGT	C1QC
COL3A1	4.19592311816668e-42	0.339865737340207	1	0.975	7.52874485092648e-38	PGT	COL3A1
C1S	1.19806604916946e-41	0.438567041339653	0.989	0.88	2.14968991202476e-37	PGT	C1S
CXCL12	3.48914027586676e-41	0.47504820181525	0.99	0.917	6.26056439698772e-37	PGT	CXCL12
IGHG3	1.57672058686126e-39	0.954905181060819	0.529	0.282	2.82910974900516e-35	PGT	IGHG3
ITM2B	2.63551107129495e-39	0.278481757621125	0.999	0.994	4.72889751522453e-35	PGT	ITM2B
COL6A3	7.27085587372997e-39	0.373620570874162	0.993	0.87	1.30460966942337e-34	PGT	COL6A3
FCGRT	1.36947729385473e-37	0.379373751973762	0.996	0.951	2.45725310836353e-33	PGT	FCGRT
COL1A1	2.32588152830402e-37	0.343657724092285	0.992	0.883	4.1733292262359e-33	PGT	COL1A1
CTSC	4.7903147680687e-36	0.380878289566009	0.987	0.896	8.59526178834567e-32	PGT	CTSC
CD163	6.40465730505009e-36	0.388229602339102	0.945	0.739	1.14918766024514e-31	PGT	CD163
C7	3.83396829404886e-35	0.526330176294917	0.529	0.282	6.87928931001187e-31	PGT	C7
IGFBP4	1.41746100901593e-34	0.424220365388547	0.951	0.735	2.54335028847728e-30	PGT	IGFBP4
COL6A2	2.79808421718073e-34	0.356541309533983	0.994	0.916	5.02060251088738e-30	PGT	COL6A2
PABPC1	8.6944906691563e-34	0.260805752386675	1	0.972	1.56005246076672e-29	PGT	PABPC1
TAGLN2	8.9710894484096e-34	0.318316561939961	0.997	0.918	1.60968257972813e-29	PGT	TAGLN2
SLC40A1	2.10606407342007e-33	0.379210986985388	0.961	0.838	3.77891076693763e-29	PGT	SLC40A1
FBN1	4.27392008806315e-33	0.374114846615273	0.98	0.822	7.66869481401171e-29	PGT	FBN1
FSTL1	5.8199483168482e-33	0.400628551269501	0.97	0.819	1.04427332649207e-28	PGT	FSTL1
MS4A6A	1.51902588887971e-32	0.384447600259662	0.937	0.757	2.72558815241687e-28	PGT	MS4A6A
S100A9	8.93299022056206e-32	0.375992560523348	0.947	0.712	1.60284643527545e-27	PGT	S100A9
HLA-DPB1	9.74783786184642e-32	0.262575461815313	1	0.978	1.7490545475511e-27	PGT	HLA-DPB1
JCHAIN	1.53052590610275e-31	0.661005889000899	0.72	0.475	2.74622263332016e-27	PGT	JCHAIN
TNC	3.18448803012916e-31	0.416938633404292	0.738	0.486	5.71392687246076e-27	PGT	TNC
PLA2G2D	6.0185983947242e-31	0.348483314426084	0.864	0.623	1.07991710996536e-26	PGT	PLA2G2D
IFITM3	7.94501991748796e-31	0.323064729902685	0.999	0.948	1.42557492379486e-26	PGT	IFITM3
CLEC10A	1.50300567580422e-30	0.354960721557825	0.956	0.78	2.69684308409551e-26	PGT	CLEC10A
SAA2	3.35295048912211e-30	0.444858161868043	0.879	0.691	6.01619906263181e-26	PGT	SAA2
S100A10	3.9531857326099e-29	0.255007052105075	0.997	0.94	7.09320116002195e-25	PGT	S100A10
LGMN	5.7673969515415e-29	0.356352811972077	0.973	0.851	1.03484403501509e-24	PGT	LGMN
CCDC80	1.81847163874207e-28	0.375765905970316	0.816	0.578	3.26288366139489e-24	PGT	CCDC80
SELENOP	3.21170825356847e-28	0.352909796751252	0.987	0.933	5.7627681193779e-24	PGT	SELENOP
C1QA	3.37871262418236e-28	0.314469416460685	0.986	0.867	6.06242406157041e-24	PGT	C1QA
S100A4	5.21003451599064e-28	0.278556037159206	0.99	0.881	9.348364932042e-24	PGT	S100A4
NPC2	8.75613269782911e-28	0.319582862660793	0.989	0.872	1.57111288997148e-23	PGT	NPC2
COL6A1	1.22895820657538e-27	0.33328325717841	0.993	0.899	2.2051197100582e-23	PGT	COL6A1
ANXA2	1.52682059681314e-27	0.270400074206098	0.999	0.903	2.73957419686181e-23	PGT	ANXA2
FLNA	3.18666185095912e-27	0.256059419573164	1	0.936	5.71782735917594e-23	PGT	FLNA
PLTP	1.42688535301374e-26	0.411067663489787	0.937	0.769	2.56026038891255e-22	PGT	PLTP
CD44	1.73213802090401e-26	0.25410157661342	0.996	0.877	3.10797525090807e-22	PGT	CD44
CRIP1	3.89751350174672e-26	0.301443098709678	0.99	0.816	6.99330847618414e-22	PGT	CRIP1
RARRES2	8.09086892940667e-26	0.360659511239425	0.902	0.683	1.45174461200344e-21	PGT	RARRES2
IGFBP3	2.07060743848254e-25	0.365748989345879	0.585	0.375	3.71529092686922e-21	PGT	IGFBP3
FBLN1	1.26768668338013e-24	0.401819216628768	0.837	0.613	2.27461021598897e-20	PGT	FBLN1
IL32	1.50830261805895e-24	0.25311555612141	1	0.977	2.70634738758318e-20	PGT	IL32
XBP1	4.01198104194873e-24	0.398089357178167	0.928	0.756	7.19869758356861e-20	PGT	XBP1
TNXB	4.21020593645904e-24	0.351703632246236	0.951	0.83	7.55437251178846e-20	PGT	TNXB
CD14	4.76630784893768e-24	0.293425353557475	0.962	0.793	8.55218617334888e-20	PGT	CD14
TYMP	4.92576761337761e-24	0.287239828708435	0.977	0.811	8.83830482868345e-20	PGT	TYMP
IGHJ6	1.68638940237573e-23	0.326608036335075	0.281	0.124	3.02588850468278e-19	PGT	IGHJ6
UBD	4.46920104889488e-23	0.268102005028815	0.914	0.692	8.01908744203209e-19	PGT	UBD
RNASE1	5.96938212654401e-23	0.333903890837519	0.983	0.903	1.07108623496579e-18	PGT	RNASE1
FOLR2	6.61390516667852e-23	0.332320331539211	0.837	0.631	1.18673300405713e-18	PGT	FOLR2
LILRB5	9.46990313995275e-23	0.313673739854774	0.733	0.509	1.69918472040172e-18	PGT	LILRB5
MYL9	1.19911201678871e-22	0.534604394799647	0.885	0.745	2.15156669172398e-18	PGT	MYL9
HLA-DMA	1.54813350654958e-22	0.256934129924454	0.996	0.896	2.77781595080192e-18	PGT	HLA-DMA
COTL1	3.21635812668607e-22	0.278737286164997	0.972	0.793	5.77111138671282e-18	PGT	COTL1
SAA1	3.69806835764522e-22	0.339851042715282	0.82	0.656	6.63544405412282e-18	PGT	SAA1
ABI3BP	3.77695805594424e-22	0.297245429568734	0.724	0.492	6.77699583978074e-18	PGT	ABI3BP
LTB	7.43595042821104e-22	0.293353401672816	0.866	0.638	1.33423258533391e-17	PGT	LTB
IFI27	1.10176710324555e-21	0.316704518275177	0.973	0.816	1.97690071335349e-17	PGT	IFI27
TAGLN	5.04939983611137e-21	0.475907847487097	0.757	0.568	9.06013812593464e-17	PGT	TAGLN
IFITM2	5.0830794258058e-21	0.271407713037418	0.944	0.801	9.12056941372334e-17	PGT	IFITM2
PPIB	8.37468830298635e-21	0.285667274023858	0.93	0.718	1.50267032220484e-16	PGT	PPIB
SAT1	1.33006266808719e-20	0.273164647028066	0.944	0.756	2.38653144534884e-16	PGT	SAT1
MT2A	1.86069125407818e-20	0.260217430994513	0.996	0.947	3.33863831719247e-16	PGT	MT2A
CYBA	2.3844302575066e-20	0.265843632979656	0.968	0.783	4.27838321104409e-16	PGT	CYBA
ZFP36L2	5.17185827071621e-20	0.302007773222453	0.965	0.835	9.27986529514609e-16	PGT	ZFP36L2
AKNA	1.0471835307628e-19	0.256178320009718	0.731	0.495	1.8789614092477e-15	PGT	AKNA
TRBC1	1.29469033031079e-19	0.260309950273838	0.782	0.553	2.32306285967666e-15	PGT	TRBC1
TGFBI	1.88580656765533e-19	0.25167521312116	0.982	0.828	3.38370272434396e-15	PGT	TGFBI
CLIC1	1.90031266428546e-19	0.274884788583798	0.951	0.753	3.40973101352739e-15	PGT	CLIC1
CRIP2	2.85555720220017e-19	0.274908878260504	0.695	0.485	5.12372628790777e-15	PGT	CRIP2
LUM	3.05076176268658e-19	0.313102435136114	0.91	0.714	5.47398183078853e-15	PGT	LUM
CFB	3.30277572205149e-19	0.273328204632373	0.681	0.475	5.92617047807699e-15	PGT	CFB
MMP2	4.43209478050748e-19	0.283536941616804	0.906	0.696	7.95250766466457e-15	PGT	MMP2
TRAC	5.98135376112681e-19	0.267630895286916	0.812	0.562	1.07323430535898e-14	PGT	TRAC
CLEC3B	7.21538488375409e-19	0.305965023771652	0.775	0.592	1.294656509692e-14	PGT	CLEC3B
SCARA5	8.50544206450296e-19	0.26377031138738	0.544	0.365	1.52613146963377e-14	PGT	SCARA5
MAFB	1.31180333916319e-18	0.275977061978893	0.805	0.603	2.35376873146051e-14	PGT	MAFB
HSPG2	1.48239923009788e-18	0.305582831862572	0.916	0.785	2.65986893856463e-14	PGT	HSPG2
SOD3	4.35096076110969e-18	0.303885537053247	0.667	0.481	7.80692889365911e-14	PGT	SOD3
TXNDC5	4.42739677184166e-18	0.335010326316371	0.702	0.522	7.9440780277155e-14	PGT	TXNDC5
TGFBR2	6.09512502820111e-18	0.270460659975665	0.886	0.696	1.09364828381013e-13	PGT	TGFBR2
APP	7.16198347542722e-18	0.291325293490761	0.903	0.743	1.28507469499591e-13	PGT	APP
SLCO2B1	8.40414389289333e-18	0.264931436147391	0.864	0.649	1.50795553870185e-13	PGT	SLCO2B1
RBM3	1.204629159087e-17	0.260707886037539	0.982	0.88	2.16146610014981e-13	PGT	RBM3
PECAM1	1.24387673049687e-17	0.283904992274215	0.83	0.649	2.23188801753053e-13	PGT	PECAM1
SDC3	1.73423714669355e-17	0.283478628703652	0.793	0.587	3.11174171231224e-13	PGT	SDC3
PDIA4	3.0802095350139e-17	0.253987594462339	0.785	0.57	5.52681996867543e-13	PGT	PDIA4
PCOLCE	3.16765575277732e-17	0.260836031660448	0.847	0.66	5.68372471720834e-13	PGT	PCOLCE
MAMDC2	5.02602735923744e-17	0.251969177307732	0.661	0.456	9.01820089067974e-13	PGT	MAMDC2
PARP14	5.37330250756542e-17	0.272351610282025	0.873	0.696	9.64131668932464e-13	PGT	PARP14
OS9	6.41476306839162e-17	0.262834056988253	0.955	0.781	1.15100093736151e-12	PGT	OS9
AEBP1	1.01715145252985e-16	0.282154889708703	0.693	0.504	1.82507485127431e-12	PGT	AEBP1
CORO1A	1.3826418914912e-16	0.260569921352709	0.837	0.6	2.48087434590266e-12	PGT	CORO1A
GGT5	2.19558125653294e-16	0.272945381023551	0.592	0.422	3.93953144859705e-12	PGT	GGT5
CCN5	2.49360377835929e-16	0.294516829825098	0.624	0.439	4.47427325951008e-12	PGT	CCN5
MPEG1	2.60253276300321e-16	0.2561063835856	0.932	0.739	4.66972453665666e-12	PGT	MPEG1
AP2A2	3.92081148042753e-16	0.264846174872141	0.83	0.651	7.03511203933111e-12	PGT	AP2A2
KCTD12	4.9423290780947e-16	0.266554549707462	0.952	0.794	8.86802106482532e-12	PGT	KCTD12
IGLV3-1	1.36915808034325e-15	0.406569454399766	0.485	0.311	2.45668034355989e-11	PGT	IGLV3-1
SVEP1	2.41193051584434e-15	0.255044940623477	0.629	0.448	4.32772692457951e-11	PGT	SVEP1
EMP1	3.4062243486233e-15	0.275056264903565	0.764	0.567	6.11178834873478e-11	PGT	EMP1
CALD1	3.70083392318003e-15	0.286800104185816	0.726	0.544	6.64040630836192e-11	PGT	CALD1
LRP1	6.40174331537347e-15	0.287515566161089	0.94	0.781	1.14866480307746e-10	PGT	LRP1
STOM	7.11882164875832e-15	0.263996410173433	0.869	0.672	1.27733016843671e-10	PGT	STOM
S100A8	2.68385350654559e-14	0.261849352431783	0.72	0.523	4.81563834679475e-10	PGT	S100A8
RSRP1	2.74010446224385e-14	0.269340184748348	0.899	0.735	4.91656943660414e-10	PGT	RSRP1
VCAN	3.88777095557084e-14	0.25151316705366	0.665	0.488	6.97582742558075e-10	PGT	VCAN
VWF	4.09909260342704e-14	0.268748242755917	0.8	0.658	7.35500185832914e-10	PGT	VWF
DAB2	5.54776871951008e-14	0.256357377262543	0.85	0.665	9.95436141341694e-10	PGT	DAB2
SEL1L3	5.82880215728307e-14	0.257403146176311	0.669	0.493	1.0458619710813e-09	PGT	SEL1L3
LBH	4.94713414841406e-13	0.280219472132158	0.598	0.438	8.87664280249936e-09	PGT	LBH
CFD	5.18678129238827e-12	0.252817167090331	0.966	0.888	9.30664167293227e-08	PGT	CFD
SCD	6.31607837300444e-10	0.281594335331355	0.876	0.712	1.13329394246819e-05	PGT	SCD
IGHG2	1.56307543178346e-08	0.481420196246442	0.509	0.401	0.000280462624724906	PGT	IGHG2
ACTA2	8.2690455125247e-07	0.325844441795767	0.927	0.886	0.0148371483631231	PGT	ACTA2
TMSB4X.1	6.8887788310745e-252	1.06685682878084	1	0.999	1.2360535856597e-247	GS	TMSB4X
HLA-DRA	1.53632046837814e-239	1.08746368451895	1	0.999	2.7566198164109e-235	GS	HLA-DRA
ACTB	2.68251679054122e-235	1.08187275201634	1	1	4.81323987726811e-231	GS	ACTB
LYZ	6.56986181124368e-233	1.53148012331011	1	0.992	1.17883030479145e-228	GS	LYZ
PSAP	6.59223175228704e-229	1.02326585225629	1	0.999	1.18284414331286e-224	GS	PSAP
CD74.1	2.94478333590294e-228	0.997259119637425	1	1	5.28382473961064e-224	GS	CD74
CYBB	3.76382595735068e-227	1.26775849793164	1	0.881	6.75343291527433e-223	GS	CYBB
FTH1	1.38744905835393e-218	1.21900258893718	1	1	2.48949984540446e-214	GS	FTH1
PFN1	3.2053034495908e-215	1.0040134118303	1	0.99	5.75127597960077e-211	GS	PFN1
FTL	1.77067185692092e-212	1.24499878359615	1	1	3.1771165128732e-208	GS	FTL
MMP9	5.63172429344757e-211	1.37563225876793	1	0.91	1.0105002899733e-206	GS	MMP9
TYROBP	1.01799517725707e-210	1.158799028697	1	0.919	1.82658874655236e-206	GS	TYROBP
CAPG	1.97121566534418e-210	1.45736867816025	1	0.838	3.53695226832706e-206	GS	CAPG
ARPC1B	1.6221384136171e-209	1.06375150098004	1	0.92	2.91060295555316e-205	GS	ARPC1B
LAPTM5	2.15681025925504e-208	1.2109907417441	1	0.901	3.86996464818131e-204	GS	LAPTM5
HLA-DPA1	2.32944144567991e-207	0.975059361337369	1	0.983	4.17971678598346e-203	GS	HLA-DPA1
PABPC1.1	8.07794118991222e-207	0.957949083994591	1	0.974	1.44942498770595e-202	GS	PABPC1
VIM.1	3.01041800032941e-203	0.991341092106993	1	0.993	5.40159301799106e-199	GS	VIM
CTSB	7.67702598569293e-203	1.17120248086982	1	0.982	1.37748877261288e-198	GS	CTSB
ITGB2	1.74907181839623e-201	1.23524249324974	1	0.84	3.13835956374836e-197	GS	ITGB2
CTSZ.1	3.16606455643869e-194	1.05722580567883	1	0.972	5.68086963361794e-190	GS	CTSZ
HLA-DQA1	8.54852594530353e-192	1.08916136258688	1	0.88	1.53386201036581e-187	GS	HLA-DQA1
FLNA.1	2.40824451105938e-187	1.06476320414334	1	0.941	4.32111312619385e-183	GS	FLNA
S100A6	2.43961162373763e-186	0.932871812974181	1	0.99	4.37739513647243e-182	GS	S100A6
CD44.1	8.95924284217054e-185	1.06834325969641	1	0.885	1.60755694317066e-180	GS	CD44
IFI30	1.55970992896551e-184	1.12950468995154	1	0.834	2.79858752554282e-180	GS	IFI30
CTSS	2.56235613063197e-180	1.17902426439075	1	0.867	4.59763560519294e-176	GS	CTSS
HLA-DPB1.1	3.98543871111678e-180	0.858137013930443	1	0.979	7.15107267935684e-176	GS	HLA-DPB1
SPI1	2.45192061804905e-177	1.07191477035671	1	0.781	4.3994811649654e-173	GS	SPI1
CTSH	9.25795886970668e-176	1.04599313535173	1	0.813	1.66115555999147e-171	GS	CTSH
CD68	1.48280013564489e-175	1.10617151408255	1	0.873	2.66058828338763e-171	GS	CD68
SH3BGRL3	3.9741099496516e-174	1.03594564281829	1	0.822	7.13074548265987e-170	GS	SH3BGRL3
S100A11	1.74881131467126e-171	1.04041481569338	1	0.865	3.13789214191464e-167	GS	S100A11
ANXA2.1	3.09706459673155e-171	1.00422292186986	1	0.91	5.55706300591542e-167	GS	ANXA2
ARHGDIB	2.95177509508389e-167	0.923259726593845	1	0.859	5.29637005310902e-163	GS	ARHGDIB
CSTB	1.62115798254555e-165	1.21052816790212	1	0.906	2.90884376808147e-161	GS	CSTB
ITGAX	4.51189675249198e-163	1.22506083734682	0.996	0.74	8.09569634299636e-159	GS	ITGAX
PTPRC	2.48454573022153e-161	0.953116830669536	0.998	0.777	4.4580204037365e-157	GS	PTPRC
PGD	1.08115205347894e-157	1.05019682562353	0.998	0.797	1.93991112955726e-153	GS	PGD
CTSD	1.71969918131201e-157	1.07662807455938	1	0.984	3.08565624102813e-153	GS	CTSD
FN1	4.31187730477632e-156	1.38825485466023	1	0.954	7.73680144796014e-152	GS	FN1
COTL1.1	1.53448259089606e-155	0.968671242205723	1	0.799	2.7533221128448e-151	GS	COTL1
GM2A	9.08705917404443e-154	1.17063450713588	0.996	0.776	1.63049102759879e-149	GS	GM2A
LITAF	4.3815036469032e-153	1.00727205725167	0.998	0.788	7.86173199363841e-149	GS	LITAF
APOE	4.16719238326756e-152	1.20041457396703	1	0.893	7.47719329329699e-148	GS	APOE
FCER1G	7.21159725148626e-151	0.985115566592618	0.995	0.77	1.29397689483418e-146	GS	FCER1G
FPR3	8.31892680134263e-151	0.997675137152181	0.998	0.701	1.49266503596491e-146	GS	FPR3
CD81	3.96296353543431e-150	0.823701666056972	1	0.918	7.11074547162979e-146	GS	CD81
HLA-DMA.1	4.87319476678388e-150	0.833928885320044	1	0.902	8.74397337004032e-146	GS	HLA-DMA
S100A10.1	6.11457233942628e-149	0.954701915818384	1	0.944	1.09713771486326e-144	GS	S100A10
EFHD2	2.32391549823242e-148	0.927687301745135	1	0.773	4.16980157847842e-144	GS	EFHD2
RHOA	4.93741867855383e-148	0.636848218864214	1	0.972	8.85921033492913e-144	GS	RHOA
EIF4A1	5.96864093797868e-148	0.814906284566809	1	0.919	1.07095324350151e-143	GS	EIF4A1
FBP1	7.39886365656566e-148	1.58779346010437	1	0.915	1.32757810589758e-143	GS	FBP1
ACTR3	3.0250708350559e-147	0.879258604234973	1	0.824	5.4278845993408e-143	GS	ACTR3
ENO1	7.11680629112765e-147	0.980523303190128	1	0.879	1.27696855281703e-142	GS	ENO1
ADA2	1.87534536538567e-146	0.942048267606008	0.993	0.675	3.3649321891115e-142	GS	ADA2
WARS	7.59407911464626e-145	0.916771523408434	1	0.866	1.36260561554098e-140	GS	WARS
CD53	2.62111934383497e-143	0.899750991182656	0.996	0.647	4.70307443864309e-139	GS	CD53
TXN	1.56190943666937e-142	0.934649732930275	0.995	0.807	2.80253410221585e-138	GS	TXN
B2M	2.12778242826778e-142	0.407919849224134	1	1	3.81788001104089e-138	GS	B2M
IGSF6	3.11071278930165e-142	0.968520914578084	0.991	0.618	5.58155195784394e-138	GS	IGSF6
HLA-DMB	3.57789206312396e-142	0.930647833665312	0.998	0.826	6.41981172886333e-138	GS	HLA-DMB
DBI	4.57092992534009e-142	0.890383362076238	1	0.862	8.20161956503772e-138	GS	DBI
TYMP.1	6.41038576168196e-142	0.883868572875538	1	0.818	1.15021551721859e-137	GS	TYMP
ATP6V1B2	1.9611631462077e-141	0.919669318093615	0.998	0.793	3.51891503324047e-137	GS	ATP6V1B2
CHI3L1	1.58907588076315e-140	1.26265718440429	0.993	0.763	2.85127885285333e-136	GS	CHI3L1
C1QB.1	4.13270895503803e-140	0.960847295454739	1	0.948	7.41531967802474e-136	GS	C1QB
CYBA.1	1.81660186832118e-138	0.850247764447826	0.998	0.789	3.25952873232869e-134	GS	CYBA
SRGN	5.12538164157851e-138	0.948277420989809	0.989	0.693	9.19647227948432e-134	GS	SRGN
S100A4.1	1.38871763223826e-137	0.872084851479862	1	0.886	2.49177604752512e-133	GS	S100A4
PLXNB2	1.46964783002595e-137	0.840145662072479	0.995	0.77	2.63698910141556e-133	GS	PLXNB2
RASSF4	2.70326865557414e-137	0.913477227706129	0.991	0.761	4.85047494869668e-133	GS	RASSF4
GPNMB	1.29592407777636e-135	1.27261636550224	0.993	0.761	2.32527657275411e-131	GS	GPNMB
GNAI2	1.46607677842157e-135	0.801815576724298	0.998	0.864	2.63058156352182e-131	GS	GNAI2
LST1	2.73073607332614e-135	0.907365598166868	0.991	0.63	4.8997597363691e-131	GS	LST1
BCAT1	5.96858870344412e-135	0.924968582941858	0.974	0.518	1.07094387105898e-130	GS	BCAT1
ARPC4	4.49905309676181e-134	0.771750857344228	1	0.854	8.07265097151971e-130	GS	ARPC4
MMP14	9.66432264750687e-134	0.911985603085645	0.987	0.655	1.73406941264216e-129	GS	MMP14
TAGLN2.1	1.77489760472702e-133	0.809735544348157	0.998	0.924	3.18469877216169e-129	GS	TAGLN2
PLEKHO1	4.03167024212988e-132	0.79808587077793	0.996	0.809	7.23402591545365e-128	GS	PLEKHO1
GRN	1.94612764169126e-131	0.921665448966568	0.995	0.714	3.49193682748662e-127	GS	GRN
LGALS2	2.92092519711514e-131	0.970007815767096	0.974	0.556	5.24101608118369e-127	GS	LGALS2
C1QA.1	8.7295275067918e-130	0.883268336004366	1	0.872	1.56633912054365e-125	GS	C1QA
MAN2B1	8.85544764523196e-129	0.84420609763552	0.989	0.653	1.58893297098397e-124	GS	MAN2B1
TIMP1.1	9.27649217412822e-129	1.09894454396273	1	0.908	1.66448099080383e-124	GS	TIMP1
NR1H3	3.31071274527335e-128	1.00187225562821	0.987	0.65	5.94041187884397e-124	GS	NR1H3
VAMP8	7.24351589839859e-128	0.829765526564059	0.993	0.678	1.29970405764966e-123	GS	VAMP8
CD37	3.47311640386275e-127	0.890497381064852	0.974	0.644	6.23181276345093e-123	GS	CD37
MARCO	4.212097361535e-127	0.998097908830521	0.982	0.609	7.55776629580225e-123	GS	MARCO
TCIRG1	4.84960351615215e-127	0.912635184967823	0.987	0.62	8.70164358903179e-123	GS	TCIRG1
VOPP1	5.40801985124605e-127	0.824295859479511	0.995	0.787	9.70361001909079e-123	GS	VOPP1
NCF2	5.8423284956704e-127	0.914506042414365	0.991	0.588	1.04828900197814e-122	GS	NCF2
PLXND1	3.32814700153284e-126	0.799030972478787	0.998	0.779	5.97169416485038e-122	GS	PLXND1
SDCBP	3.59800112701902e-126	0.806113658847817	0.998	0.827	6.45589342221023e-122	GS	SDCBP
PLEK	4.10328685933189e-126	0.882954442113018	0.984	0.613	7.36252761169921e-122	GS	PLEK
IFNGR2	1.17270625051147e-125	0.835474125889697	0.996	0.766	2.10418682529273e-121	GS	IFNGR2
CD4	4.30392912753052e-125	0.816537184425308	0.995	0.661	7.72254003352801e-121	GS	CD4
FGR	5.43590627553783e-125	0.963951920629703	0.965	0.573	9.75364663019753e-121	GS	FGR
SH3BGRL	1.44001544566652e-124	0.820816193370157	0.996	0.705	2.58381971415943e-120	GS	SH3BGRL
LTA4H	1.56522535380473e-124	0.908922843050111	0.991	0.661	2.80848385233182e-120	GS	LTA4H
SOD2	2.01227458149724e-124	0.719920883132777	1	0.97	3.61062428158051e-120	GS	SOD2
TKT	2.21708177554154e-124	0.851597583446113	0.993	0.657	3.97810982985418e-120	GS	TKT
LCP1	3.99660195066308e-124	0.839570822234001	0.985	0.629	7.17110288007476e-120	GS	LCP1
CD14.1	6.97928710021437e-124	0.940675566103242	0.998	0.796	1.25229348439147e-119	GS	CD14
ZYX	7.00874133185769e-124	0.786262248375559	0.998	0.794	1.25757845717523e-119	GS	ZYX
ANXA5	2.09315746636459e-123	0.747118353463064	0.996	0.837	3.75575244189798e-119	GS	ANXA5
NPC2.1	3.3674526362809e-123	0.764083743340265	1	0.878	6.04222026527882e-119	GS	NPC2
EMP3	2.85109537626504e-122	0.819983035048157	0.993	0.672	5.11572043363236e-118	GS	EMP3
PPP1R18	1.05103544305163e-121	0.812390881889027	0.987	0.682	1.88587289546754e-117	GS	PPP1R18
APOC1	2.72528950733553e-121	1.03160759807771	0.985	0.713	4.88998696301214e-117	GS	APOC1
CAP1	4.61274462046465e-121	0.804650286267803	0.995	0.664	8.27664767249973e-117	GS	CAP1
CORO1C	6.49592567774066e-121	0.827795327778571	0.991	0.651	1.16556394435701e-116	GS	CORO1C
ITM2B.1	1.33881537933763e-120	0.636747830290267	1	0.994	2.40223643514551e-116	GS	ITM2B
IQGAP1	2.25005007097451e-120	0.764438551497396	0.998	0.795	4.03726484234957e-116	GS	IQGAP1
CRIP1.1	2.81515301601506e-120	0.919472027110443	0.998	0.827	5.05122905663583e-116	GS	CRIP1
CD63	4.01452280194219e-120	0.553332538021455	1	0.99	7.20325826352487e-116	GS	CD63
TGFBI.1	6.02230782886958e-119	0.80320582755175	1	0.835	1.08058269373407e-114	GS	TGFBI
JAML	1.09985013331555e-118	0.75700768231938	0.947	0.478	1.97346109420808e-114	GS	JAML
ARPC3	1.46128747372632e-118	0.753230637282616	0.993	0.782	2.62198811410714e-114	GS	ARPC3
APLP2	2.72678849586745e-118	0.846177190079882	1	0.804	4.89267659813496e-114	GS	APLP2
QPCT	1.87512499706487e-117	0.82252380738036	0.898	0.378	3.36453678223349e-113	GS	QPCT
RBM3.1	3.04957190521942e-117	0.685683874799873	1	0.883	5.47184686953521e-113	GS	RBM3
WIPF1	5.21523512707103e-117	0.756037355144289	0.995	0.698	9.35769638850355e-113	GS	WIPF1
ALOX5	5.37117669907288e-117	0.832436266789414	0.96	0.528	9.63750235114647e-113	GS	ALOX5
TSPO	8.93719597070889e-117	0.780107584589442	0.989	0.736	1.6036010730243e-112	GS	TSPO
ACOT7	5.18145568841156e-116	0.796614161004541	0.922	0.423	9.29708594171686e-112	GS	ACOT7
ARPC5	1.69614505451505e-115	0.756671877193226	0.996	0.751	3.04339307131636e-111	GS	ARPC5
SAT1.1	2.68153839438636e-115	0.829231277426461	0.996	0.757	4.81148434104745e-111	GS	SAT1
CSF1R	3.79436323126773e-115	0.788046269864112	1	0.814	6.80822594586369e-111	GS	CSF1R
CD52	5.45768344653232e-115	0.801503451653946	0.964	0.557	9.79272140811294e-111	GS	CD52
TFEC	2.66395915880112e-114	0.730420755754706	0.878	0.369	4.77994191863685e-110	GS	TFEC
CLIC1.1	3.15478090955302e-114	0.752694836170378	0.996	0.757	5.66062338601098e-110	GS	CLIC1
ZNF385A	6.9335176281462e-114	0.772613186311745	0.953	0.465	1.24408106801827e-109	GS	ZNF385A
ARAP1	1.80754837344842e-113	0.776013776068414	0.993	0.729	3.24328404647851e-109	GS	ARAP1
RTN1	1.83291451089222e-113	0.655274749566056	0.871	0.321	3.28879850689392e-109	GS	RTN1
ALCAM	1.18425197657148e-111	0.526568669136685	0.727	0.202	2.1249033215622e-107	GS	ALCAM
PRKCD	1.706176511749e-111	0.732724756852581	0.913	0.424	3.06139251503124e-107	GS	PRKCD
LIMD2	4.04636108799084e-111	0.76956209794345	0.973	0.562	7.26038570018196e-107	GS	LIMD2
CNDP2	1.23401159399598e-110	0.744497047556758	0.995	0.745	2.21418700310698e-106	GS	CNDP2
CXCL16	3.64039940336372e-110	0.626073422240777	0.834	0.286	6.53196864945552e-106	GS	CXCL16
ANXA1	4.9166885760986e-110	0.741613610725928	0.998	0.83	8.82201431209372e-106	GS	ANXA1
MREG	8.46034342730057e-110	0.589782505625975	0.778	0.241	1.51803942116054e-105	GS	MREG
NFAM1	9.48754047592917e-109	0.667259981006934	0.916	0.395	1.70234938759597e-104	GS	NFAM1
CLEC7A	1.30094390208375e-108	0.732772620629376	0.947	0.499	2.33428364350888e-104	GS	CLEC7A
MGAT1	1.84588645767297e-108	0.747049102492639	0.995	0.752	3.31207407100261e-104	GS	MGAT1
PLAUR	2.24915002008171e-108	0.962623915043732	0.954	0.526	4.03564988103261e-104	GS	PLAUR
TREM2	3.70270369899949e-107	0.71328399600858	0.842	0.324	6.64376124711478e-103	GS	TREM2
HCLS1	4.48866280103494e-107	0.720746132901253	0.974	0.544	8.05400766389698e-103	GS	HCLS1
PLEKHO2	1.33447717363466e-106	0.723215051454536	0.951	0.493	2.39445239265267e-102	GS	PLEKHO2
COL3A1.1	1.80983999867518e-106	0.855347149387018	1	0.977	3.24739590962287e-102	GS	COL3A1
RAC2	2.47320261470342e-106	0.736704363507514	0.94	0.487	4.43766745156235e-102	GS	RAC2
MYD88	2.93617016078344e-106	0.747048979949614	0.989	0.597	5.26837011949372e-102	GS	MYD88
SLAMF8	3.30645670119724e-106	0.717904439842581	0.949	0.49	5.9327752589582e-102	GS	SLAMF8
IL17RA	3.89595488788082e-106	0.711625463355285	0.903	0.425	6.99051185532455e-102	GS	IL17RA
IL10RA	7.97505031861556e-106	0.734864894215258	0.98	0.612	1.43096327866919e-101	GS	IL10RA
HK3	8.01750614654215e-106	0.807989271267551	0.893	0.402	1.43858112787406e-101	GS	HK3
SERPINA1	9.98511624891581e-106	0.636386434872411	0.86	0.328	1.79162940854296e-101	GS	SERPINA1
PEA15	1.53106893816468e-105	0.758674861330892	1	0.837	2.74719699574888e-101	GS	PEA15
FYB1	2.09662745360628e-105	0.729723788101249	0.958	0.515	3.76197864000575e-101	GS	FYB1
HSD11B1	2.43654783284612e-105	0.508833855855963	0.74	0.213	4.37189777647578e-101	GS	HSD11B1
FGL2	3.46723478195581e-105	0.744673409443299	0.993	0.764	6.22125936926331e-101	GS	FGL2
AKR1A1	3.68917387586885e-105	0.723390839406505	0.991	0.724	6.61948468547148e-101	GS	AKR1A1
RNF130	7.77272138032452e-105	0.74317880313334	0.993	0.766	1.39465939727163e-100	GS	RNF130
KCNAB2	7.86101230430212e-105	0.651178402639312	0.931	0.425	1.41050143776093e-100	GS	KCNAB2
ARRB2	8.95942520843279e-105	0.717097823221035	0.969	0.55	1.6075896651491e-100	GS	ARRB2
NCKAP1L	1.03390756118292e-104	0.66809083255321	0.933	0.424	1.85514033703051e-100	GS	NCKAP1L
KIAA0930	1.0887661095189e-104	0.783357242730668	0.982	0.613	1.95357303030976e-100	GS	KIAA0930
ACP5	1.56791900177895e-104	0.915435595652885	0.984	0.625	2.81331706489196e-100	GS	ACP5
KCNN4	1.85456266817446e-104	0.402310060619431	0.581	0.126	3.32764179550543e-100	GS	KCNN4
MOB1A	2.21800178270886e-104	0.716729896594493	0.998	0.708	3.9797605987145e-100	GS	MOB1A
CALR	3.13101889437638e-104	0.692660746720489	1	0.837	5.61798720217954e-100	GS	CALR
C15orf48	8.35216990062866e-104	0.962640767466592	0.92	0.448	1.4986298452698e-99	GS	C15orf48
TTYH3	1.30028887689748e-103	0.727376974460179	0.965	0.53	2.33310833181715e-99	GS	TTYH3
AIF1	2.11615333929584e-103	0.755878333363477	0.978	0.662	3.79701393669853e-99	GS	AIF1
NABP1	3.08294446640778e-103	0.75685889178524	0.969	0.561	5.53172725607548e-99	GS	NABP1
SAMHD1	4.20011341589014e-103	0.702481110369268	0.985	0.694	7.53626350213167e-99	GS	SAMHD1
COX6A1	5.16401152919599e-103	0.740016158131179	0.984	0.758	9.26578588683636e-99	GS	COX6A1
KYNU	6.15330236433782e-103	0.795313471605587	0.953	0.515	1.10408704323314e-98	GS	KYNU
ADAMDEC1	1.01035031449673e-102	0.572769095035583	0.761	0.241	1.81287156930148e-98	GS	ADAMDEC1
VAV1	1.65098446481577e-102	0.66922025432146	0.938	0.43	2.96236142521893e-98	GS	VAV1
TRAC.1	2.44601241541418e-102	0.754780801682706	0.98	0.538	4.38888007697766e-98	GS	TRAC
ARPC2	3.21804999661016e-102	0.581308927525101	1	0.958	5.77414710891761e-98	GS	ARPC2
C5AR1	3.51207792108012e-102	0.598226348543871	0.809	0.282	6.30172141379406e-98	GS	C5AR1
TAPBP	4.29636669869066e-102	0.617748411442056	0.995	0.892	7.70897076746066e-98	GS	TAPBP
BRI3	9.95725807313759e-102	0.590565212331031	1	0.941	1.78663081606308e-97	GS	BRI3
MFSD1	1.59883160194117e-101	0.721605604288907	0.978	0.616	2.86878354336304e-97	GS	MFSD1
SMAP2	8.52297618692865e-101	0.687207027393083	0.976	0.563	1.52927761722061e-96	GS	SMAP2
CSTA	1.00536557366585e-100	0.435281161259191	0.689	0.189	1.80392744882863e-96	GS	CSTA
SNX10	1.34900106185783e-100	0.744657509841905	0.893	0.414	2.4205126052915e-96	GS	SNX10
IL2RG	2.1118627326726e-100	0.70017257669312	0.938	0.458	3.78931530123445e-96	GS	IL2RG
CMTM3	2.21899317302103e-100	0.686134746116323	0.969	0.541	3.98153945035164e-96	GS	CMTM3
SYK	2.84890085991489e-100	0.653375748515453	0.925	0.437	5.11178281294529e-96	GS	SYK
ITGAM	6.73618690945721e-100	0.754571643473136	0.916	0.448	1.20867401716391e-95	GS	ITGAM
MYO1F	1.25270667122934e-99	0.590625288534133	0.865	0.35	2.24773158018681e-95	GS	MYO1F
SRC	3.94456545036055e-99	0.665628547297271	0.891	0.377	7.07773378758193e-95	GS	SRC
C1QC.1	4.31764400533449e-99	0.756264009610718	1	0.903	7.74714863877168e-95	GS	C1QC
LPXN	4.56800169925711e-99	0.600929356594554	0.887	0.367	8.19636544897704e-95	GS	LPXN
WDFY4	5.01854632025529e-99	0.713915235634277	0.927	0.426	9.00477766243406e-95	GS	WDFY4
SHTN1	5.80934318427176e-99	0.679382288368753	0.953	0.516	1.04237044755388e-94	GS	SHTN1
PAPSS1	1.79887139152946e-98	0.69557919245183	0.936	0.467	3.22771493782131e-94	GS	PAPSS1
FXYD5	2.97150330363854e-98	0.686586653570479	0.954	0.502	5.33176837771864e-94	GS	FXYD5
EGR2	4.24753852700669e-98	0.644705116957103	0.787	0.275	7.6213583790081e-94	GS	EGR2
EVL	1.20671405487348e-97	0.699031533540193	0.985	0.673	2.16520702865949e-93	GS	EVL
PYCARD	1.29870964720782e-97	0.651937938466139	0.933	0.46	2.33027471998499e-93	GS	PYCARD
ATOX1	1.32409816699123e-97	0.711337309690583	0.993	0.628	2.37582934103236e-93	GS	ATOX1
PILRA	2.56858818574973e-97	0.624559015744528	0.896	0.385	4.60881778169074e-93	GS	PILRA
TFRC	2.73233589827807e-97	0.901527359320544	0.971	0.647	4.90263030228034e-93	GS	TFRC
CCDC88A	2.88998782810945e-97	0.701601831059235	0.982	0.691	5.18550515997678e-93	GS	CCDC88A
DDX5	2.90190346956698e-97	0.539482238150733	1	0.961	5.20688539544404e-93	GS	DDX5
ACE	3.2637177505405e-97	0.73895402379238	0.936	0.487	5.85608875979483e-93	GS	ACE
LGALS3	4.95603998370551e-97	0.70884133930435	0.984	0.685	8.89262254276279e-93	GS	LGALS3
P2RX7	6.31638876701615e-97	0.514605086260198	0.785	0.261	1.13334963646571e-92	GS	P2RX7
CYTH4	7.42770174137466e-97	0.619149184971845	0.933	0.43	1.33275252345485e-92	GS	CYTH4
LILRB4	1.32798930183333e-96	0.577611528947625	0.829	0.317	2.38281120427954e-92	GS	LILRB4
JUNB	2.68551490382298e-96	0.715491586278881	0.978	0.603	4.81861939192958e-92	GS	JUNB
RNF213	4.18529085488438e-96	0.646033862290285	0.996	0.821	7.50966738091904e-92	GS	RNF213
PRKX	1.42062452243252e-95	0.524180785406559	0.874	0.332	2.54902658060067e-91	GS	PRKX
IKZF1	1.57764205011187e-95	0.68360948527122	0.964	0.571	2.83076313051574e-91	GS	IKZF1
DCSTAMP	1.94633425285271e-95	0.372046666223113	0.536	0.115	3.49230754989362e-91	GS	DCSTAMP
SLAMF7	2.47438026028515e-95	0.717966841441601	0.821	0.34	4.43978050102964e-91	GS	SLAMF7
GK	2.54350389855228e-95	0.416333117836226	0.627	0.16	4.56380904517236e-91	GS	GK
GMIP	2.68752547614521e-95	0.57438249011104	0.922	0.395	4.82222696184735e-91	GS	GMIP
ADGRE5	3.87827382487468e-95	0.699676130684816	0.974	0.617	6.95878672397265e-91	GS	ADGRE5
LSP1	4.77460824735633e-95	0.664753468114604	1	0.897	8.56707957823147e-91	GS	LSP1
AQP9	6.42162442147909e-95	0.368133550144694	0.515	0.107	1.15223206994599e-90	GS	AQP9
ACP2	8.54722407281047e-95	0.566119795014399	0.911	0.383	1.53362841538438e-90	GS	ACP2
TIMP2	1.20911871323817e-94	0.711525496657915	0.996	0.709	2.16952170716325e-90	GS	TIMP2
PGAM1	1.59019738526485e-94	0.769226538012748	0.96	0.58	2.85329116838073e-90	GS	PGAM1
BCL2A1	1.7878236039044e-94	0.517484444376381	0.679	0.203	3.20789189248566e-90	GS	BCL2A1
SLC31A1	2.65800784855686e-94	0.619939577108689	0.898	0.396	4.76926348266557e-90	GS	SLC31A1
COLGALT1	2.73314191030665e-94	0.652798819786909	0.98	0.678	4.90407652966322e-90	GS	COLGALT1
GSN	2.81996976376303e-94	0.547584502285712	1	0.989	5.05987174712e-90	GS	GSN
GSAP	2.86620188396671e-94	0.661900584770025	0.936	0.486	5.14282604040146e-90	GS	GSAP
LTB.1	3.26959453652684e-94	0.857023075908142	0.965	0.63	5.86663347689011e-90	GS	LTB
PSTPIP1	3.39142034399995e-94	0.52526384908001	0.796	0.277	6.0852255232391e-90	GS	PSTPIP1
SLC37A2	5.75706145969425e-94	0.439169196759996	0.725	0.219	1.03298953771294e-89	GS	SLC37A2
ABR	6.61079928408422e-94	0.664475321926658	0.951	0.521	1.18617571554323e-89	GS	ABR
KCTD17	6.86717915875566e-94	0.381255586619483	0.712	0.198	1.23217795645553e-89	GS	KCTD17
GNB1	9.31425462940165e-94	0.642855874238969	0.996	0.794	1.67125670815354e-89	GS	GNB1
ASAH1	1.13654531828945e-93	0.728052743318572	0.998	0.839	2.03930326460676e-89	GS	ASAH1
CD1B	1.41657317897901e-93	0.56508177037545	0.694	0.216	2.54175725504205e-89	GS	CD1B
AOAH	2.91496545294538e-93	0.642013421082072	0.934	0.446	5.2303225122199e-89	GS	AOAH
CLEC4A	3.07523540128465e-93	0.553701142618446	0.862	0.337	5.51789488052504e-89	GS	CLEC4A
FCN1	4.73816039922034e-93	0.726408941607194	0.953	0.558	8.50168120432105e-89	GS	FCN1
TLR8	1.01705276335166e-92	0.504803485572517	0.814	0.286	1.82489777328188e-88	GS	TLR8
SH3BP1	1.05297025956433e-92	0.539238312289889	0.852	0.333	1.88934453673628e-88	GS	SH3BP1
FERMT3	1.10707293505053e-92	0.596880566403522	0.896	0.387	1.98642096736116e-88	GS	FERMT3
PTPN6	1.16684183338191e-92	0.675779322718054	0.925	0.489	2.09366430163716e-88	GS	PTPN6
CSK	1.43622240209581e-92	0.653901834433938	0.96	0.569	2.57701385608051e-88	GS	CSK
MFSD12	3.59741052736306e-92	0.710255789849132	0.951	0.505	6.45483370924754e-88	GS	MFSD12
PTPRO	3.64994210750613e-92	0.335122939833975	0.601	0.143	6.54909112349825e-88	GS	PTPRO
LIPA	5.79779028527938e-92	0.964384356663447	0.971	0.609	1.04029751088768e-87	GS	LIPA
HIST1H2AG	5.80994468613027e-92	0.721921383099946	0.862	0.38	1.04247837503235e-87	GS	HIST1H2AG
LAP3	6.61351322178843e-92	0.623209235520174	0.998	0.837	1.1866626773855e-87	GS	LAP3
PPIB.1	1.04984518934462e-91	0.645022010966181	0.995	0.718	1.88373722324105e-87	GS	PPIB
HIST1H3D	1.39235814458734e-91	0.747100348885937	0.893	0.412	2.49830821883306e-87	GS	HIST1H3D
MNDA	1.5535354467283e-91	0.502366676664218	0.758	0.255	2.78750865206459e-87	GS	MNDA
METRNL	2.39141403365716e-91	0.665487167299911	0.98	0.587	4.29091420059104e-87	GS	METRNL
ATP6AP2	2.74121761710336e-91	0.644072751551414	0.916	0.468	4.91856677036855e-87	GS	ATP6AP2
NBEAL2	2.90274949028067e-91	0.586717264163544	0.923	0.412	5.20840341041061e-87	GS	NBEAL2
ARHGAP22	2.93294433059449e-91	0.549464544805346	0.818	0.317	5.26258201238569e-87	GS	ARHGAP22
SLC29A3	3.08782377911843e-91	0.525386890366083	0.765	0.255	5.54048220687221e-87	GS	SLC29A3
SLC15A3	3.24048025384662e-91	0.68955016469823	0.967	0.571	5.81439371947699e-87	GS	SLC15A3
HIST1H4I	3.76457454474046e-91	0.696778709961632	0.914	0.445	6.7547761056278e-87	GS	HIST1H4I
RUNX3	4.93507653375003e-91	0.393524665867815	0.694	0.2	8.85500782450768e-87	GS	RUNX3
PARVG	6.18114637303629e-91	0.599690787934755	0.922	0.429	1.1090830937139e-86	GS	PARVG
FAIM2	6.73611305386638e-91	0.356480122872217	0.53	0.115	1.20866076525524e-86	GS	FAIM2
NPL	7.15239141637643e-91	0.630188271161312	0.878	0.379	1.28335359184042e-86	GS	NPL
MRC1	7.49877801380728e-91	0.687017495564065	0.976	0.643	1.34550573901744e-86	GS	MRC1
NEK6	1.33380225997417e-90	0.630756930207741	0.94	0.495	2.39324139507166e-86	GS	NEK6
CCR1	1.58051759635601e-90	0.643069077501499	0.911	0.456	2.83592272314159e-86	GS	CCR1
SLC28A3	1.75368535355972e-90	0.482401301834948	0.625	0.174	3.1466376298922e-86	GS	SLC28A3
VASP	2.06090390105165e-90	0.670104636733202	0.94	0.531	3.69787986965698e-86	GS	VASP
PRR13	2.57886209274004e-90	0.642863771735648	0.984	0.642	4.62725225300344e-86	GS	PRR13
TRBC2	3.23334164388999e-90	0.701115128563333	0.96	0.54	5.80158491163181e-86	GS	TRBC2
CYP27A1	4.91187229301829e-90	0.849940187103379	0.964	0.591	8.81337245536273e-86	GS	CYP27A1
SNX20	5.01979041249095e-90	0.594640258736105	0.872	0.381	9.00700993713252e-86	GS	SNX20
MYO1G	1.35391121156967e-89	0.508948263169002	0.854	0.326	2.42932288691946e-85	GS	MYO1G
CRYBG1	1.49198272110174e-89	0.561139193733894	0.863	0.355	2.67706459647284e-85	GS	CRYBG1
CEBPA	1.88739381341131e-89	0.674310106558072	0.982	0.678	3.38655071940392e-85	GS	CEBPA
APOC2	1.91336076510098e-89	0.511970563070541	0.703	0.226	3.43314322082068e-85	GS	APOC2
CSF2RB	2.48705276302573e-89	0.594092241770123	0.929	0.461	4.46251877269707e-85	GS	CSF2RB
ARF3	2.6660249763388e-89	0.616736198158181	0.991	0.709	4.78364861504472e-85	GS	ARF3
VASH1	2.80399241920159e-89	0.775728948301287	0.971	0.597	5.03120359777342e-85	GS	VASH1
TPP1	2.86523550212172e-89	0.637964106721224	0.993	0.724	5.14109206145701e-85	GS	TPP1
LYN	2.99066558390572e-89	0.480374998973944	0.785	0.273	5.36615125720203e-85	GS	LYN
LASP1	3.08691659073222e-89	0.648821986909708	0.987	0.671	5.53885443875083e-85	GS	LASP1
PTAFR	3.17708331409877e-89	0.578815257068685	0.858	0.362	5.70064059048742e-85	GS	PTAFR
CXCL9	3.98922311051225e-89	0.936313779446477	0.938	0.516	7.15786302719213e-85	GS	CXCL9
ALDH3B1	4.18098370080528e-89	0.438047893065197	0.781	0.253	7.50193905435492e-85	GS	ALDH3B1
PLA2G7	4.31971265158756e-89	0.382824076026164	0.634	0.169	7.75086041074355e-85	GS	PLA2G7
MATK	5.23475743623713e-89	0.377498977768239	0.576	0.141	9.39272526784028e-85	GS	MATK
TNFSF13	5.26813253819222e-89	0.60625677135089	0.933	0.447	9.4526102132783e-85	GS	TNFSF13
NECAP2	5.6981081623706e-89	0.648838419193746	0.971	0.61	1.02241154757416e-84	GS	NECAP2
SCPEP1	6.6567782549126e-89	0.702139656526195	0.985	0.689	1.19442572227897e-84	GS	SCPEP1
OTULINL	9.30250891048452e-89	0.532957620344332	0.876	0.353	1.66914917380824e-84	GS	OTULINL
GLIPR2	1.25837025433629e-88	0.641139712478604	0.931	0.496	2.2578937473556e-84	GS	GLIPR2
HEXB	1.27554909306628e-88	0.66307243357128	0.936	0.499	2.28871773768882e-84	GS	HEXB
COL1A1.1	1.32006948313646e-88	0.90782654704807	1	0.889	2.36860067359174e-84	GS	COL1A1
PFKP	1.38731424429156e-88	0.753860288524623	0.956	0.571	2.48925794853235e-84	GS	PFKP
CMTM6	2.53689753507851e-88	0.654159976941128	0.962	0.556	4.55195524719137e-84	GS	CMTM6
OSCAR	2.62950662837911e-88	0.510276089033251	0.801	0.291	4.71812374330064e-84	GS	OSCAR
CORO1A.1	2.66142778202351e-88	0.687398957037511	0.962	0.586	4.77539986928479e-84	GS	CORO1A
SLC20A1	4.43749008805435e-88	0.640518573465857	0.902	0.441	7.96218846499592e-84	GS	SLC20A1
VAT1	5.53212032165488e-88	0.725809242746945	0.985	0.7	9.92628349314535e-84	GS	VAT1
ATP6V1A	8.47275337347705e-88	0.65725220925073	0.956	0.533	1.52026613780299e-83	GS	ATP6V1A
RAB31	1.00449925375187e-87	0.620487536623569	0.931	0.485	1.80237301100698e-83	GS	RAB31
LHFPL2	1.20066559269369e-87	0.545158060160224	0.803	0.306	2.1543542729703e-83	GS	LHFPL2
ZEB2	1.35909687422996e-87	0.630990246807606	0.998	0.76	2.43862752143082e-83	GS	ZEB2
PPT1	1.45343729048223e-87	0.463284174621066	0.798	0.283	2.60790253031227e-83	GS	PPT1
SERF2	1.48040317788357e-87	0.429049805671241	1	0.993	2.65628742207649e-83	GS	SERF2
PPM1M	1.89728623934838e-87	0.571436585372968	0.911	0.424	3.40430069926281e-83	GS	PPM1M
CDA	2.57429145870166e-87	0.388255435032709	0.583	0.149	4.61905116434838e-83	GS	CDA
CSF2RA	2.85609061632473e-87	0.506996775330681	0.816	0.303	5.12468339287146e-83	GS	CSF2RA
DOCK8	3.60971784831182e-87	0.575390486662706	0.927	0.448	6.47691673522589e-83	GS	DOCK8
BTK	3.88410178668322e-87	0.435039840603114	0.774	0.262	6.96924383584571e-83	GS	BTK
CD9	4.37260696720884e-87	0.736792190323543	0.909	0.445	7.84576868126282e-83	GS	CD9
PCK2	4.89717254253111e-87	0.472144926659247	0.752	0.255	8.78699669306356e-83	GS	PCK2
CTSK	5.2554967754404e-87	0.874987118289356	0.978	0.656	9.42993786417271e-83	GS	CTSK
CLEC10A.1	7.3831928063272e-87	0.752293914881171	1	0.782	1.32476628523929e-82	GS	CLEC10A
SULT1C2	1.36930118404235e-86	0.410680209075535	0.594	0.16	2.45693711452719e-82	GS	SULT1C2
HIST1H1B	1.48953746549303e-86	0.753647571113117	0.845	0.386	2.67267707433415e-82	GS	HIST1H1B
ATP6AP1	1.7762013918915e-86	0.643643390062659	0.96	0.564	3.18703815747092e-82	GS	ATP6AP1
GMFG	4.77403393805584e-86	0.618541466591937	0.96	0.539	8.56604909505359e-82	GS	GMFG
FCGR3A	5.01998961798334e-86	0.652496922527656	0.933	0.515	9.00736737154751e-82	GS	FCGR3A
MSN	5.39570813536937e-86	0.64845609092093	0.967	0.588	9.68151910729325e-82	GS	MSN
SLC39A11	7.1499326316389e-86	0.452805569454945	0.776	0.266	1.28291241209497e-81	GS	SLC39A11
TRPV2	7.95770927397868e-86	0.572482507025307	0.883	0.399	1.42785177502999e-81	GS	TRPV2
IL4I1	1.16869893903231e-85	0.722618117868619	0.933	0.508	2.09699650630567e-81	GS	IL4I1
EMILIN2	1.17296715353635e-85	0.620855813309607	0.951	0.514	2.10465496359028e-81	GS	EMILIN2
PLD3	1.43991689574534e-85	0.659705458127028	0.995	0.83	2.58364288603587e-81	GS	PLD3
ABCC3	1.80582991553063e-85	0.557418202732259	0.845	0.344	3.24020061743661e-81	GS	ABCC3
MYH9	1.96751305960242e-85	0.546308193845901	0.998	0.904	3.53030868284463e-81	GS	MYH9
PRPS2	2.26768310065952e-85	0.31178714821759	0.607	0.157	4.06890378751338e-81	GS	PRPS2
COL6A2.1	2.85903095544577e-85	0.646881715079763	1	0.92	5.12995924335635e-81	GS	COL6A2
FMNL1	3.12286661735867e-85	0.58441439903563	0.898	0.424	5.60335957152666e-81	GS	FMNL1
TMBIM6	3.38948706179154e-85	0.544431180899741	1	0.907	6.08175663497257e-81	GS	TMBIM6
PRXL2B	4.2047186992066e-85	0.620773883970952	0.796	0.315	7.5445267619864e-81	GS	PRXL2B
KCNE3	5.02891067400053e-85	0.495560039596065	0.811	0.298	9.02337442235915e-81	GS	KCNE3
STX11	5.28927746897136e-85	0.559028194921951	0.883	0.388	9.49055056257531e-81	GS	STX11
CLEC12A	5.50372953552748e-85	0.286887763050406	0.517	0.115	9.87534190559696e-81	GS	CLEC12A
PTPRJ	6.37279372429365e-85	0.510293928852864	0.831	0.333	1.14347037795001e-80	GS	PTPRJ
HIST1H4E	1.17584312766134e-84	0.606436777860795	0.931	0.447	2.10981532396275e-80	GS	HIST1H4E
CYP2S1	1.29299244550751e-84	0.398667295215795	0.656	0.191	2.32001634497413e-80	GS	CYP2S1
LAIR1	1.3245626963181e-84	0.604479224845635	0.956	0.501	2.37666284600357e-80	GS	LAIR1
HIST1H3I	1.50980324421032e-84	0.491322613755453	0.765	0.276	2.70903996108658e-80	GS	HIST1H3I
TIFAB	1.5271228228876e-84	0.470116026242807	0.785	0.277	2.74011648110723e-80	GS	TIFAB
DRAM1	1.66900893369183e-84	0.609628706511344	0.916	0.448	2.99470272972325e-80	GS	DRAM1
HIST1H3G	1.80770931534198e-84	0.560586660851379	0.727	0.255	3.24357282451812e-80	GS	HIST1H3G
TNFRSF14	1.88402829650595e-84	0.611362240436047	0.967	0.52	3.38051197242063e-80	GS	TNFRSF14
SLC2A6	2.26914601193596e-84	0.468666368567657	0.743	0.26	4.07152868921669e-80	GS	SLC2A6
GPR68	2.52857795070772e-84	0.330692713278335	0.601	0.155	4.53702741695486e-80	GS	GPR68
PPP1R9B	2.70538490555628e-84	0.62935532149303	0.978	0.671	4.85427213603963e-80	GS	PPP1R9B
GBP5	3.48116901836281e-84	0.650763731017705	0.938	0.514	6.2462615696484e-80	GS	GBP5
NFKBID	4.56761365996704e-84	0.33826011235972	0.621	0.168	8.19566919007885e-80	GS	NFKBID
MYO9B	5.60114450083437e-84	0.562274471249134	0.893	0.4	1.00501335778471e-79	GS	MYO9B
EPOP	8.09414870585843e-84	0.354340858217816	0.537	0.13	1.45233310229218e-79	GS	EPOP
KIFC3	8.59226515782628e-84	0.3829188691857	0.729	0.231	1.54171013726877e-79	GS	KIFC3
ATP6V0B	1.08193413357151e-83	0.637830767374177	0.976	0.671	1.94131441586737e-79	GS	ATP6V0B
OLR1	1.32048722281148e-83	0.446343091872189	0.537	0.139	2.36935022389064e-79	GS	OLR1
RNASET2	1.55760533657571e-83	0.628934137289271	0.978	0.632	2.79481125541779e-79	GS	RNASET2
SIRPB2	2.58548408211913e-83	0.444809886280125	0.783	0.274	4.63913408854635e-79	GS	SIRPB2
PIK3CD	3.06989255597021e-83	0.503193283239797	0.867	0.341	5.50830821317735e-79	GS	PIK3CD
CASS4	3.75982476141887e-83	0.299317732828607	0.51	0.116	6.74625356941388e-79	GS	CASS4
RHOG	4.85600042490993e-83	0.62654345852867	0.96	0.595	8.71312156241588e-79	GS	RHOG
SPN	6.00718199159841e-83	0.402835666577149	0.667	0.206	1.0778686647525e-78	GS	SPN
IL21R	6.60233993462646e-83	0.447164306103949	0.789	0.279	1.18465785447003e-78	GS	IL21R
HCST	7.17670553456528e-83	0.512197371695978	0.862	0.352	1.28771627406705e-78	GS	HCST
SPINT2	8.11676646035257e-83	0.463873354562365	0.814	0.31	1.45639140598106e-78	GS	SPINT2
CYP27B1	8.34195625291468e-83	0.468402619059581	0.539	0.139	1.49679721046048e-78	GS	CYP27B1
COL6A3.1	8.39078435549593e-83	0.716099136211688	1	0.877	1.50555843690663e-78	GS	COL6A3
TLR2	9.03801906288674e-83	0.487885883343195	0.789	0.307	1.62169176045377e-78	GS	TLR2
CCL5	9.39051844067659e-83	0.71435538668322	0.872	0.409	1.6849407238106e-78	GS	CCL5
NRROS	9.85256007574652e-83	0.48377544642677	0.805	0.308	1.7678448543912e-78	GS	NRROS
TRBC1.1	1.13067222410372e-82	0.658045297688752	0.954	0.526	2.02876517170931e-78	GS	TRBC1
CNPY3	1.24600939927514e-82	0.613137586383291	0.973	0.605	2.23571466511939e-78	GS	CNPY3
RBM47	1.74824464232923e-82	0.453159961465613	0.761	0.269	3.13687536173133e-78	GS	RBM47
SAMSN1	1.9056483726445e-82	0.359458073878452	0.672	0.198	3.41930487503602e-78	GS	SAMSN1
DENND2D	2.08880975447659e-82	0.468526750157619	0.825	0.313	3.74795134245735e-78	GS	DENND2D
GLUL	2.16205194612085e-82	0.536681841162497	1	0.977	3.87936980692464e-78	GS	GLUL
RCC2	2.9531404186666e-82	0.593605413337847	0.936	0.494	5.29881985321348e-78	GS	RCC2
MICAL1	3.84664460939877e-82	0.524632654151509	0.88	0.381	6.90203442264422e-78	GS	MICAL1
G6PD	5.2953989340437e-82	0.539013884234063	0.829	0.339	9.50153430735461e-78	GS	G6PD
ARHGAP15	5.34162058120317e-82	0.34366753754699	0.672	0.197	9.58446980885285e-78	GS	ARHGAP15
NRP2	6.02670705808395e-82	0.582012348405052	0.891	0.432	1.081372047432e-77	GS	NRP2
PTPRE	1.07529572293389e-81	0.658280115357998	0.965	0.598	1.92940311566028e-77	GS	PTPRE
CLEC2D	1.09789598971178e-81	0.446053963220023	0.825	0.306	1.96995477433985e-77	GS	CLEC2D
ITGAL	1.3981066670862e-81	0.282507074591851	0.563	0.139	2.50862279275278e-77	GS	ITGAL
TBC1D2	1.70831864485959e-81	0.469187717515535	0.703	0.236	3.06523614447157e-77	GS	TBC1D2
SFXN3	1.76511855673117e-81	0.557449391708996	0.9	0.429	3.16715222634274e-77	GS	SFXN3
GALM	2.09331314307495e-81	0.413762502300285	0.758	0.256	3.75603177261937e-77	GS	GALM
FMNL3	3.11099035078824e-81	0.482382650863285	0.801	0.307	5.58204998641934e-77	GS	FMNL3
NFKBIA	3.2719125458415e-81	0.636833445882858	0.989	0.8	5.87079268100341e-77	GS	NFKBIA
TMEM51	3.50385938443827e-81	0.279015210207245	0.519	0.12	6.28697489349758e-77	GS	TMEM51
IL4R	3.68766195611407e-81	0.571992954263897	0.902	0.438	6.61677184785548e-77	GS	IL4R
BMP2K	4.38975306714412e-81	0.567493499056211	0.931	0.495	7.87653392837669e-77	GS	BMP2K
EML4	5.6715666888386e-81	0.443304741190933	0.796	0.296	1.01764921097831e-76	GS	EML4
INPP5D	5.89269513976646e-81	0.444197326839932	0.838	0.314	1.0573262889283e-76	GS	INPP5D
PAQR8	5.91553050718941e-81	0.354910193297193	0.658	0.191	1.061423638905e-76	GS	PAQR8
TGFB1	6.01125042723245e-81	0.60831065731731	0.962	0.593	1.07859866415832e-76	GS	TGFB1
ALOX5AP	6.91921276977105e-81	0.4421386618842	0.75	0.266	1.24151434728002e-76	GS	ALOX5AP
CLCN7	7.33158557496836e-81	0.596515890381917	0.958	0.557	1.31550639971657e-76	GS	CLCN7
CD84	9.81542043444764e-81	0.477829350397205	0.834	0.334	1.76118088855294e-76	GS	CD84
RASSF2	1.01800310187988e-80	0.340699711032828	0.659	0.195	1.82660296570306e-76	GS	RASSF2
NRGN	1.30859567608784e-80	0.343358404490646	0.627	0.178	2.34801322160441e-76	GS	NRGN
FLVCR2	1.78095816842175e-80	0.364362914429151	0.714	0.22	3.19557324159914e-76	GS	FLVCR2
PDXK	1.91133883116405e-80	0.591543983601716	0.922	0.476	3.42951526475766e-76	GS	PDXK
SIRPA	2.01924176649903e-80	0.403963305783434	0.74	0.245	3.6231255016292e-76	GS	SIRPA
ADCY7	2.14061819919208e-80	0.512318209371284	0.916	0.419	3.84091123481034e-76	GS	ADCY7
HLA-E	2.53013884805389e-80	0.45005943087005	1	0.971	4.5398281350631e-76	GS	HLA-E
BID	2.77443612602715e-80	0.502106115922341	0.823	0.329	4.97817074093052e-76	GS	BID
UNC93B1	2.85917591019273e-80	0.552312364221332	0.916	0.443	5.13021933565882e-76	GS	UNC93B1
RHOF	4.20771105665932e-80	0.48316643576133	0.781	0.297	7.54989594896382e-76	GS	RHOF
FCGR1A	4.54966874622157e-80	0.308660949856762	0.559	0.142	8.16347063134537e-76	GS	FCGR1A
PIK3AP1	4.70239273558657e-80	0.434211581635142	0.732	0.253	8.43750328546298e-76	GS	PIK3AP1
C4orf48	6.21316034254756e-80	0.428917672464101	0.752	0.262	1.11482736026331e-75	GS	C4orf48
FCGR2B	7.04225169249909e-80	0.646783370154967	0.923	0.479	1.26359122118511e-75	GS	FCGR2B
STXBP2	7.81189301955234e-80	0.48494644282277	0.834	0.342	1.40168796449828e-75	GS	STXBP2
PLXDC2	9.67592612262078e-80	0.601388045414316	0.92	0.486	1.73615142418185e-75	GS	PLXDC2
S100A9.1	1.0012758570037e-79	0.735996115557579	0.987	0.719	1.79658927022175e-75	GS	S100A9
CYTIP	1.56144512430213e-79	0.432326030532177	0.778	0.279	2.80170098653531e-75	GS	CYTIP
SOAT1	1.8959428398228e-79	0.419488637100829	0.721	0.247	3.40189023749404e-75	GS	SOAT1
CIR1	1.91901704025102e-79	0.820425727824719	0.925	0.551	3.44329227532241e-75	GS	CIR1
ARHGAP31	1.94797554991008e-79	0.544006632056285	0.872	0.408	3.49525252920365e-75	GS	ARHGAP31
BCAP31	1.95748589656874e-79	0.632504872909004	0.958	0.627	3.51231694421329e-75	GS	BCAP31
TNFAIP2	2.00926950283907e-79	0.623931955267504	0.996	0.793	3.60523226894415e-75	GS	TNFAIP2
DOK2	2.02466850642097e-79	0.589485699631999	0.931	0.496	3.63286270107115e-75	GS	DOK2
THEMIS2	2.09907235742029e-79	0.569819469658001	0.914	0.46	3.76636553091922e-75	GS	THEMIS2
KLHL6	2.10588990924182e-79	0.519348897518743	0.805	0.322	3.77859826415259e-75	GS	KLHL6
MARCKS	2.79998341770519e-79	0.622257891664723	0.993	0.746	5.02401024638843e-75	GS	MARCKS
IRAK3	2.95698229044391e-79	0.418916756957072	0.77	0.27	5.3057133237435e-75	GS	IRAK3
PLBD1	3.44698337333224e-79	0.517519225883528	0.842	0.36	6.18492226677004e-75	GS	PLBD1
TRAJ22	4.11974196011905e-79	0.339316751497754	0.679	0.201	7.3920529990416e-75	GS	TRAJ22
TNS3	4.79863654691389e-79	0.604014617269317	0.971	0.641	8.61019355612759e-75	GS	TNS3
TBC1D9	4.93000173611938e-79	0.563791718876402	0.922	0.461	8.845902115119e-75	GS	TBC1D9
EVI2A	5.99404394544319e-79	0.558465897555886	0.854	0.374	1.07551130513087e-74	GS	EVI2A
YWHAQ	6.24383426161503e-79	0.586229288015286	0.987	0.731	1.12033118156158e-74	GS	YWHAQ
HIST1H3H	6.76799037093175e-79	0.648212431214809	0.836	0.385	1.21438051225628e-74	GS	HIST1H3H
MARCH1	7.63019831201044e-79	0.392215317865908	0.705	0.228	1.36908648312403e-74	GS	MARCH1
DOK3	7.90570576556744e-79	0.330569317426805	0.628	0.181	1.41852078551577e-74	GS	DOK3
GPSM3	8.81605726622989e-79	0.598473033339462	0.954	0.525	1.58186515527963e-74	GS	GPSM3
LY86	9.59247569199051e-79	0.349844659828227	0.661	0.196	1.72117791341386e-74	GS	LY86
SASH3	1.02442091784063e-78	0.480602716813412	0.852	0.345	1.83811845288144e-74	GS	SASH3
M6PR	1.09382994774215e-78	0.617081053887277	0.973	0.644	1.96265907523374e-74	GS	M6PR
RASSF5	1.92878347836155e-78	0.381650244007558	0.75	0.254	3.46081619522412e-74	GS	RASSF5
GPR65	2.26328771020912e-78	0.354489581440977	0.692	0.215	4.06101713842822e-74	GS	GPR65
CHIT1	2.29426472580692e-78	1.18521725356855	0.962	0.637	4.11659919751536e-74	GS	CHIT1
IKBKE	2.33467711299044e-78	0.47721986266674	0.825	0.32	4.18911114383874e-74	GS	IKBKE
STK4	3.32322519110743e-78	0.482669421964552	0.852	0.362	5.96286296040405e-74	GS	STK4
HIST1H2BH	3.39890577723902e-78	0.541485747048705	0.75	0.285	6.09865663609997e-74	GS	HIST1H2BH
SUSD6	5.08461606239435e-78	0.431068255026745	0.792	0.291	9.12332660075419e-74	GS	SUSD6
TNFSF13B	6.77043132511245e-78	0.471219774755992	0.811	0.311	1.21481849266493e-73	GS	TNFSF13B
ARHGAP45	8.49309256639747e-78	0.58090183118906	0.934	0.527	1.5239155991887e-73	GS	ARHGAP45
MAPK13	1.11988572969977e-77	0.381909127096212	0.667	0.208	2.0094109648003e-73	GS	MAPK13
CD40	1.30275876387389e-77	0.603812523344666	0.922	0.505	2.33754005001892e-73	GS	CD40
NCF1	1.36220245309659e-77	0.491529030452238	0.756	0.279	2.44419986159121e-73	GS	NCF1
PLK3	1.78858877399797e-77	0.467797528700423	0.749	0.275	3.20926483718457e-73	GS	PLK3
TALDO1	2.06317122389494e-77	0.574515802556705	0.965	0.651	3.70194812703469e-73	GS	TALDO1
HCK	2.14712595540733e-77	0.480031473722745	0.78	0.297	3.85258810178738e-73	GS	HCK
LILRB2	4.40058236731883e-77	0.573568306497271	0.938	0.48	7.89596494168018e-73	GS	LILRB2
TNFAIP8	4.66770466390024e-77	0.411423977267187	0.785	0.291	8.37526247843619e-73	GS	TNFAIP8
MPEG1.1	5.17633734594152e-77	0.619254307634377	0.993	0.738	9.28790209982288e-73	GS	MPEG1
PI4K2A	5.18226816002854e-77	0.496316357954595	0.863	0.371	9.29854375953921e-73	GS	PI4K2A
HIST1H2AD	5.95780988356489e-77	0.49634072078854	0.787	0.305	1.06900982740805e-72	GS	HIST1H2AD
ACTN1	6.53488053566267e-77	0.656742227672819	0.934	0.541	1.17255361451395e-72	GS	ACTN1
TRAJ17	8.67950384590333e-77	0.362623311397227	0.69	0.218	1.55736337507043e-72	GS	TRAJ17
ARHGAP18	1.01898093614023e-76	0.601642869405733	0.96	0.589	1.82835749371641e-72	GS	ARHGAP18
HIST1H4D	1.08728752581201e-76	0.694511114586828	0.936	0.537	1.95092000756448e-72	GS	HIST1H4D
TREM1	1.51769816629858e-76	0.364570250752427	0.53	0.137	2.72320581978955e-72	GS	TREM1
SQOR	1.58873930179547e-76	0.614953316538727	0.993	0.824	2.8506749292116e-72	GS	SQOR
DOCK2	2.24368708547378e-76	0.525693012386264	0.929	0.45	4.0258477374656e-72	GS	DOCK2
SLC1A3	2.33063245498244e-76	0.503727915722987	0.829	0.345	4.181853813975e-72	GS	SLC1A3
SLC31A2	2.46686859305708e-76	0.476998746711663	0.86	0.353	4.42630231652231e-72	GS	SLC31A2
LILRB1	2.65234142533389e-76	0.303695403406817	0.603	0.166	4.7590962194766e-72	GS	LILRB1
TNFAIP8L2	2.87356415571317e-76	0.312172407668173	0.648	0.192	5.15603616459614e-72	GS	TNFAIP8L2
CHST11	2.99288092328794e-76	0.395754542699048	0.745	0.261	5.37012624065555e-72	GS	CHST11
ARHGEF1	3.11341408930148e-76	0.563764164718985	0.967	0.576	5.58639890043365e-72	GS	ARHGEF1
NFKBIE	3.56879634746503e-76	0.543905999614062	0.863	0.394	6.4034912862565e-72	GS	NFKBIE
MSR1	5.25104846482848e-76	0.377726143302562	0.645	0.199	9.42195626044174e-72	GS	MSR1
TMEM176B	5.27559059930815e-76	0.57634817102587	0.982	0.594	9.46599221233861e-72	GS	TMEM176B
SLC16A3	7.85692867293983e-76	0.454273695906068	0.785	0.299	1.40976871178559e-71	GS	SLC16A3
ANPEP	8.48695298861654e-76	0.59243357651282	0.747	0.292	1.52281397474746e-71	GS	ANPEP
OSTF1	8.89745578842613e-76	0.545968180759093	0.942	0.498	1.5964704921173e-71	GS	OSTF1
HIST1H2AI	9.05123942948258e-76	0.41029545348914	0.608	0.184	1.62406389083206e-71	GS	HIST1H2AI
CD1E	9.8025836207201e-76	0.333427002393648	0.515	0.132	1.75887757906581e-71	GS	CD1E
SPP1	1.18832123225262e-75	1.09807738405785	0.849	0.435	2.13220478703087e-71	GS	SPP1
DOK1	1.37427887087137e-75	0.436811714796946	0.787	0.304	2.46586857800451e-71	GS	DOK1
FMN1	1.43058692836208e-75	0.360490640931356	0.661	0.208	2.56690212556007e-71	GS	FMN1
CPPED1	1.59530873113151e-75	0.437429028616272	0.765	0.284	2.86246245626926e-71	GS	CPPED1
CD58	1.75006510038055e-75	0.40638092781097	0.747	0.262	3.14014180961283e-71	GS	CD58
HIST1H2BO	2.31573992653676e-75	0.429228426270148	0.654	0.215	4.1551321501849e-71	GS	HIST1H2BO
LRRC25	3.05928374700829e-75	0.370038360901194	0.676	0.215	5.48927282725698e-71	GS	LRRC25
HIST1H4A	3.34965724756415e-75	0.73706318568995	0.9	0.472	6.01028999930436e-71	GS	HIST1H4A
TRAJ23	3.64866214500739e-75	0.390821223018139	0.723	0.246	6.54679448678675e-71	GS	TRAJ23
C12orf49	3.68743390253462e-75	0.411284405842459	0.719	0.243	6.61636265131788e-71	GS	C12orf49
TM4SF19	7.84850460081239e-75	0.64804849698967	0.634	0.211	1.40825718052377e-70	GS	TM4SF19
SMCO4	9.21684350465838e-75	0.503465346353804	0.851	0.372	1.65377823004085e-70	GS	SMCO4
TMC8	9.27170127264427e-75	0.425087149786594	0.792	0.297	1.66362135935056e-70	GS	TMC8
RGS19	1.17243291901792e-74	0.478984397620767	0.863	0.384	2.10369638659385e-70	GS	RGS19
SIGLEC10	1.19652429856954e-74	0.287474668295467	0.466	0.107	2.14692354892333e-70	GS	SIGLEC10
PFKL	1.21344242096723e-74	0.500685651455849	0.909	0.432	2.17727973594151e-70	GS	PFKL
NAGK	1.25551597922808e-74	0.595329481683736	0.965	0.545	2.25277232152894e-70	GS	NAGK
PRAM1	1.31457710033326e-74	0.296045824094792	0.565	0.152	2.35874569112796e-70	GS	PRAM1
UNC13D	1.53745389802781e-74	0.387236054686228	0.749	0.262	2.7586535292313e-70	GS	UNC13D
TMEM150B	1.64616971146973e-74	0.272579759336314	0.554	0.145	2.95372231329014e-70	GS	TMEM150B
SLC7A11	1.66464151846598e-74	0.342562723726784	0.443	0.099	2.98686627658351e-70	GS	SLC7A11
SPINT1	2.24064738919442e-74	0.262728289543127	0.464	0.105	4.02039361043155e-70	GS	SPINT1
PDLIM4	2.24866056443519e-74	0.420076636311969	0.769	0.276	4.03477165076606e-70	GS	PDLIM4
UBXN11	2.53563799775622e-74	0.479439365209094	0.88	0.379	4.54969525937399e-70	GS	UBXN11
LCP2	3.17248746354299e-74	0.450473079118524	0.86	0.351	5.69239425583519e-70	GS	LCP2
CXCR6	6.10501370609535e-74	0.372740828955766	0.658	0.207	1.09542260928469e-69	GS	CXCR6
MFHAS1	7.14964387868101e-74	0.454100143999292	0.842	0.344	1.28286060115173e-69	GS	MFHAS1
MYOF	7.36888766580243e-74	0.507059347898256	0.869	0.399	1.32219951387493e-69	GS	MYOF
COL8A2	7.72251481421577e-74	0.310432209721616	0.543	0.144	1.38565083311474e-69	GS	COL8A2
STAT5A	1.11783460066484e-73	0.563902227846278	0.951	0.583	2.00573062397292e-69	GS	STAT5A
EHD4	1.14278295210578e-73	0.562461334796109	0.967	0.583	2.0504954509634e-69	GS	EHD4
PTPN7	1.14861827946328e-73	0.37593708362347	0.707	0.239	2.06096577884097e-69	GS	PTPN7
TNF	1.30626221192122e-73	0.468727111627926	0.707	0.253	2.34382628685024e-69	GS	TNF
HIST1H2BN	1.86304415071175e-73	0.517102999432332	0.821	0.341	3.34286011962209e-69	GS	HIST1H2BN
HIST1H2AE	2.64006996024585e-73	0.453124845948339	0.75	0.282	4.73707752966912e-69	GS	HIST1H2AE
PTPN12	3.36350758477472e-73	0.556904501251779	0.962	0.593	6.03514165936128e-69	GS	PTPN12
PLCG2	3.78351234874533e-73	0.299994633731644	0.592	0.168	6.78875620735375e-69	GS	PLCG2
MCTP1	6.16595961141487e-73	0.413283347548541	0.767	0.286	1.10635813307617e-68	GS	MCTP1
DMXL2	6.41636134768127e-73	0.51766920884807	0.887	0.416	1.15128771661445e-68	GS	DMXL2
ADAM28	6.52502044018379e-73	0.254993078249434	0.532	0.136	1.17078441758218e-68	GS	ADAM28
TNFRSF4	6.553189635294e-73	0.340825821202253	0.658	0.206	1.1758388162608e-68	GS	TNFRSF4
EVI2B	6.69117387942353e-73	0.403241474865641	0.774	0.282	1.20059732918496e-68	GS	EVI2B
SLC39A8	8.10107370715419e-73	0.623867251470015	0.823	0.371	1.45357565527468e-68	GS	SLC39A8
APOBEC3C	8.32648003297066e-73	0.416279989887413	0.811	0.313	1.49402031231593e-68	GS	APOBEC3C
POSTN	9.86434882796525e-73	0.660190143568893	0.829	0.385	1.76996011020181e-68	GS	POSTN
NUMB	1.08211478713703e-72	0.512390903093552	0.9	0.433	1.94163856255998e-68	GS	NUMB
PLCB2	1.16676322138768e-72	0.471074979953287	0.883	0.397	2.09352324813591e-68	GS	PLCB2
GPR137B	1.1722096849769e-72	0.445021362222536	0.791	0.304	2.10329583775405e-68	GS	GPR137B
IRF8	1.17238700582289e-72	0.593788371383432	0.922	0.49	2.10361400454801e-68	GS	IRF8
HAVCR2	1.19654109568087e-72	0.344352058753943	0.654	0.205	2.14695368798019e-68	GS	HAVCR2
ARHGAP30	1.25654137650271e-72	0.420830662016633	0.787	0.299	2.25461219185881e-68	GS	ARHGAP30
CD96	1.27184792250852e-72	0.344279332423544	0.692	0.226	2.28207672735703e-68	GS	CD96
AKNA.1	1.27976080365342e-72	0.55660382561419	0.914	0.466	2.29627480999533e-68	GS	AKNA
IRF5	1.46526984699244e-72	0.330202003539836	0.628	0.191	2.62913368645854e-68	GS	IRF5
GNPTAB	1.54301144979605e-72	0.394565986284043	0.77	0.281	2.76862544436906e-68	GS	GNPTAB
CREBL2	1.6603908021325e-72	0.565360151941286	0.931	0.528	2.97923921626635e-68	GS	CREBL2
RASGRP1	1.73830502233905e-72	0.410721471783554	0.699	0.246	3.11904070158297e-68	GS	RASGRP1
GNS	1.78036977931078e-72	0.581647317174716	0.934	0.544	3.19451749501733e-68	GS	GNS
TRAJ18	1.89969180484272e-72	0.349517199182203	0.699	0.226	3.40861700542929e-68	GS	TRAJ18
CSF3R	1.93085100426167e-72	0.302356066973689	0.605	0.175	3.46452595694671e-68	GS	CSF3R
KPNA2	2.02488264573019e-72	0.434190810976	0.769	0.288	3.63324693123368e-68	GS	KPNA2
HLA-DOA	2.4738372027153e-72	0.573280568777752	0.965	0.572	4.43880609283207e-68	GS	HLA-DOA
MMP12	2.50376375885152e-72	0.85495494790578	0.738	0.309	4.49250331250728e-68	GS	MMP12
VSIG4	2.77814903113487e-72	0.624789274144936	0.962	0.602	4.98483280656529e-68	GS	VSIG4
TRPM2	2.80474532513905e-72	0.356929084859762	0.703	0.233	5.03255453689701e-68	GS	TRPM2
LRRC61	2.99023007115724e-72	0.30410924731583	0.636	0.192	5.36536981667743e-68	GS	LRRC61
SH3TC1	3.06665192462292e-72	0.392863959804858	0.761	0.277	5.5024935483509e-68	GS	SH3TC1
SEMA4A	3.11841078668959e-72	0.394331260346614	0.734	0.264	5.59536447455714e-68	GS	SEMA4A
SCIMP	4.03505182292881e-72	0.294613516060234	0.596	0.172	7.24009348588117e-68	GS	SCIMP
COL9A2	4.24073374577537e-72	0.264420100874305	0.459	0.106	7.60914856004475e-68	GS	COL9A2
IFNGR1	4.39260338079766e-72	0.496304086618397	0.891	0.413	7.88164824616524e-68	GS	IFNGR1
NPC1	4.80286954928911e-72	0.378415146194449	0.723	0.254	8.61778883228944e-68	GS	NPC1
CXCR4	4.98472742271764e-72	0.466970432229613	0.821	0.339	8.94409641458225e-68	GS	CXCR4
GAA	8.21805674056802e-72	0.503536646865026	0.947	0.482	1.47456592096012e-67	GS	GAA
APOBR	1.16225688121508e-71	0.505397957861959	0.709	0.272	2.08543752196421e-67	GS	APOBR
GALNS	1.1883649696171e-71	0.417666696666241	0.834	0.339	2.13228326498396e-67	GS	GALNS
CD274	1.25524219941529e-71	0.325726141290931	0.628	0.192	2.25228107841086e-67	GS	CD274
RAB20	1.28522253783205e-71	0.328995717416019	0.607	0.185	2.30607479963205e-67	GS	RAB20
UBD.1	1.30459151481345e-71	0.784079421121447	0.98	0.692	2.34082855502978e-67	GS	UBD
LIMK1	1.38840096856953e-71	0.458015028674421	0.823	0.354	2.49120785790431e-67	GS	LIMK1
CSF1	1.3999738179287e-71	0.70537361262223	0.976	0.649	2.51197302150947e-67	GS	CSF1
RAB5C	1.51528425944849e-71	0.547493275108635	0.974	0.647	2.71887454672842e-67	GS	RAB5C
ZDHHC20	1.84394430731041e-71	0.522539509367072	0.933	0.507	3.30858927060707e-67	GS	ZDHHC20
AP2S1	2.20650505012981e-71	0.519098246603502	0.993	0.842	3.95913201144791e-67	GS	AP2S1
LGI2	2.31002918902367e-71	0.2939262129285	0.508	0.131	4.14488537386518e-67	GS	LGI2
BIN2	2.52625551597892e-71	0.37146639295972	0.721	0.253	4.53286027232098e-67	GS	BIN2
HIST1H2BI	2.57926918321165e-71	0.353790348642402	0.621	0.196	4.62798269543666e-67	GS	HIST1H2BI
SLC26A11	3.35127008190681e-71	0.477152214697777	0.732	0.27	6.01318390796538e-67	GS	SLC26A11
CASP4	3.74733245515045e-71	0.496761417259041	0.929	0.478	6.72383862427646e-67	GS	CASP4
SHKBP1	4.25872076364024e-71	0.509646478618792	0.925	0.465	7.64142266619968e-67	GS	SHKBP1
RELT	4.88834580672796e-71	0.454340371497388	0.869	0.38	8.77115888101197e-67	GS	RELT
CD6	5.15931778812509e-71	0.27077752102097	0.554	0.149	9.25736390723285e-67	GS	CD6
CYB561A3	5.33395711057508e-71	0.505477186748179	0.876	0.409	9.57071924350486e-67	GS	CYB561A3
TRAJ7	5.61984623324292e-71	0.341445781671382	0.679	0.225	1.00836900963078e-66	GS	TRAJ7
ABHD12	5.73498188729146e-71	0.544188916773855	0.951	0.541	1.02902780003671e-66	GS	ABHD12
HIST1H2BG	5.80144739518833e-71	0.424735115935269	0.689	0.244	1.04095370611864e-66	GS	HIST1H2BG
PSD4	6.51890281179144e-71	0.422637510850751	0.809	0.322	1.16968673151974e-66	GS	PSD4
RILPL2	6.6223377860528e-71	0.394928862521162	0.767	0.286	1.18824606895145e-66	GS	RILPL2
TBXAS1	6.97258648668717e-71	0.424252812143288	0.785	0.303	1.25109119330628e-66	GS	TBXAS1
OS9.1	7.14335982130336e-71	0.534153800292206	0.996	0.784	1.28173305273646e-66	GS	OS9
WAS	7.35015299433554e-71	0.272775782253407	0.616	0.18	1.31883795177363e-66	GS	WAS
BATF	8.34933763750734e-71	0.29458097449086	0.605	0.177	1.49812165229794e-66	GS	BATF
HAAO	8.9729085037212e-71	0.345482461088179	0.732	0.254	1.6100089728227e-66	GS	HAAO
SIPA1	1.02008909517819e-70	0.508197195686189	0.88	0.421	1.83034586347823e-66	GS	SIPA1
IL27RA	1.04608746824546e-70	0.462445091210399	0.811	0.34	1.87699474427282e-66	GS	IL27RA
PTGDS.1	1.40594317894805e-70	0.771430103326614	1	0.99	2.52268384598648e-66	GS	PTGDS
CORO1B	1.51866094730397e-70	0.495113792967601	0.891	0.426	2.7249333377475e-66	GS	CORO1B
CKLF	1.85220535021604e-70	0.489244492968076	0.872	0.397	3.32341205989263e-66	GS	CKLF
LPCAT2	1.88368850633305e-70	0.321324106333484	0.63	0.195	3.37990228691339e-66	GS	LPCAT2
RENBP	2.09206655301758e-70	0.426452499440401	0.847	0.353	3.75379501607944e-66	GS	RENBP
CD3E	3.33351296083642e-70	0.381948902310907	0.747	0.272	5.98132230562878e-66	GS	CD3E
SLC8B1	3.37616711984765e-70	0.369960714976907	0.734	0.261	6.05785666314263e-66	GS	SLC8B1
CARD9	4.43437121629613e-70	0.267737615260936	0.506	0.13	7.95659227340014e-66	GS	CARD9
PTTG1IP	4.47949224245719e-70	0.509933279712445	0.949	0.534	8.03755293064093e-66	GS	PTTG1IP
NAGA	4.85873244816596e-70	0.439555201958101	0.851	0.367	8.71802363174418e-66	GS	NAGA
HIST1H2AB	6.21497249049818e-70	0.331915288897229	0.537	0.154	1.11515251397009e-65	GS	HIST1H2AB
CCDC88B	6.59012041124587e-70	0.458286739589017	0.847	0.362	1.18246530538985e-65	GS	CCDC88B
FAM107B	8.9799680745561e-70	0.349970525669808	0.679	0.234	1.6112756716176e-65	GS	FAM107B
NOTCH2	9.94866180665395e-70	0.575728093298163	0.954	0.572	1.78508838796792e-65	GS	NOTCH2
TBC1D2B	1.39341670196563e-69	0.510758816750139	0.936	0.512	2.50020758833693e-65	GS	TBC1D2B
MSC	1.43495302930511e-69	0.323348777549989	0.608	0.185	2.57473622048216e-65	GS	MSC
NFE2L2	1.44883477422226e-69	0.527745595596804	0.991	0.723	2.599644235387e-65	GS	NFE2L2
ACAT2	1.60675493274284e-69	0.313088367663398	0.554	0.156	2.88300037582049e-65	GS	ACAT2
TRAF3	1.64116010518102e-69	0.475603241607626	0.891	0.424	2.9447335767263e-65	GS	TRAF3
STAT6	1.73697495637858e-69	0.527862285581727	0.971	0.614	3.11665416423009e-65	GS	STAT6
CIITA	1.80148558694387e-69	0.548144516337509	0.995	0.839	3.23240558865339e-65	GS	CIITA
PDIA6	2.63824859302457e-69	0.548852617627513	0.982	0.774	4.73380945046399e-65	GS	PDIA6
PIEZO1	2.72858136835808e-69	0.436427585374436	0.871	0.37	4.89589354924491e-65	GS	PIEZO1
GBA	3.14295902133703e-69	0.356974264122276	0.74	0.26	5.63941137198504e-65	GS	GBA
KLF6	3.54864570932834e-69	0.531008279167059	0.962	0.59	6.36733499624783e-65	GS	KLF6
GLA	3.75062371301786e-69	0.345959247756861	0.639	0.206	6.72974412826794e-65	GS	GLA
RRM2	4.10750989892909e-69	0.27346787648252	0.419	0.094	7.37010501164846e-65	GS	RRM2
ADGRE2	4.63950485342275e-69	0.343534205024847	0.581	0.177	8.32466355849645e-65	GS	ADGRE2
OPN3	5.06553537264971e-69	0.273629361043196	0.552	0.153	9.08909011914537e-65	GS	OPN3
PREX1	5.43841839685353e-69	0.477591395852304	0.889	0.434	9.75815412947429e-65	GS	PREX1
RAB32	5.85984087776612e-69	0.348761332309989	0.719	0.256	1.05143124869758e-64	GS	RAB32
AIM2	7.18272120001133e-69	0.252210643581098	0.539	0.147	1.28879566491803e-64	GS	AIM2
TRAF1	7.41503624539555e-69	0.361064344097905	0.727	0.26	1.33047995351132e-64	GS	TRAF1
NAIP	7.74695632050274e-69	0.403553218475664	0.791	0.304	1.39003637258781e-64	GS	NAIP
IFI16	8.06446106945066e-69	0.552077643050454	0.973	0.652	1.44700624969153e-64	GS	IFI16
CPM	1.03540135195013e-68	0.4702224543342	0.842	0.355	1.85782064580412e-64	GS	CPM
INSIG1	1.05900740726372e-68	0.507949846260981	0.783	0.321	1.9001769908533e-64	GS	INSIG1
BIRC3	1.28064057565777e-68	0.534800157270009	0.913	0.448	2.29785338490274e-64	GS	BIRC3
DOCK5	1.3069229810222e-68	0.290562216158613	0.605	0.181	2.34501190484813e-64	GS	DOCK5
GLIPR1	1.34841201238968e-68	0.471359315007153	0.88	0.411	2.4194556738308e-64	GS	GLIPR1
CD3D	1.36761998398311e-68	0.465044556417835	0.842	0.369	2.45392053726089e-64	GS	CD3D
PLEKHB2	1.38711146092365e-68	0.481515259382335	0.876	0.424	2.4888940943353e-64	GS	PLEKHB2
CD276	1.45694413903856e-68	0.492785443783166	0.84	0.374	2.61419486867689e-64	GS	CD276
LCK	1.49229659525917e-68	0.282819188938417	0.587	0.171	2.67762778087353e-64	GS	LCK
CYBC1	1.73512460478483e-68	0.491755274472452	0.922	0.468	3.11333407836543e-64	GS	CYBC1
ICAM1	1.83065687936571e-68	0.613330273655814	0.982	0.725	3.2847476386459e-64	GS	ICAM1
ID2	2.79237416636516e-68	0.523777499886056	0.913	0.472	5.010356966709e-64	GS	ID2
HIST1H2BB	2.95501147509889e-68	0.381975707000976	0.61	0.199	5.30217708976994e-64	GS	HIST1H2BB
LGALS3BP	3.05965852168042e-68	0.525840967655808	0.996	0.827	5.48994528545118e-64	GS	LGALS3BP
LAT2	3.06830877503345e-68	0.336298594554523	0.627	0.199	5.50546643504251e-64	GS	LAT2
CDC42SE2	3.97549558203321e-68	0.53971282408013	0.945	0.539	7.13323172284218e-64	GS	CDC42SE2
INF2	4.4871646991024e-68	0.529422200507786	0.987	0.729	8.05131961959944e-64	GS	INF2
SLA	4.90853414470441e-68	0.387581884457084	0.778	0.294	8.80738281584312e-64	GS	SLA
ARHGAP9	6.56653489235132e-68	0.44556579396352	0.847	0.367	1.1782333557346e-63	GS	ARHGAP9
PIM1	8.07802413912204e-68	0.48360818564223	0.878	0.407	1.44943987128267e-63	GS	PIM1
GZMA	9.18681643521445e-68	0.332912984675596	0.667	0.221	1.64839047297053e-63	GS	GZMA
HIST1H4F	9.86306684499875e-68	0.411242459004927	0.703	0.255	1.76973008399813e-63	GS	HIST1H4F
SELPLG	1.09171586277203e-67	0.453233107153189	0.883	0.411	1.95886577257186e-63	GS	SELPLG
C1orf162	1.16316119750136e-67	0.412055834159689	0.836	0.342	2.08706013667668e-63	GS	C1orf162
SEPTIN1	1.18764241456936e-67	0.373659054222665	0.774	0.285	2.13098678446181e-63	GS	SEPTIN1
HVCN1	1.21282597896658e-67	0.347571614507033	0.683	0.236	2.17617365405974e-63	GS	HVCN1
SERPINE1	1.57804932156003e-67	0.386990985076248	0.576	0.18	2.83149389767516e-63	GS	SERPINE1
MR1	1.64226214671001e-67	0.265958735863785	0.617	0.184	2.94671096984177e-63	GS	MR1
ARHGDIA	1.79359795740653e-67	0.524039919875779	0.993	0.762	3.21825281497453e-63	GS	ARHGDIA
XPO6	2.3822229061468e-67	0.469996133575719	0.898	0.434	4.2744225604992e-63	GS	XPO6
SLC1A5	2.41672817002626e-67	0.372326319652715	0.723	0.266	4.33633535547812e-63	GS	SLC1A5
LY96	2.59716528177516e-67	0.445684405609609	0.818	0.347	4.66009366508918e-63	GS	LY96
MPP1	2.82587511122708e-67	0.503722168606731	0.872	0.416	5.07046771207476e-63	GS	MPP1
TRAJ28	3.45867499666058e-67	0.259372273889107	0.592	0.174	6.20590054650807e-63	GS	TRAJ28
PGM2	3.86566792933832e-67	0.297881838630158	0.645	0.205	6.93616796561174e-63	GS	PGM2
ADAM19	4.00409869339612e-67	0.509243035173025	0.825	0.368	7.18455428556066e-63	GS	ADAM19
GPRIN3	4.00956042299616e-67	0.313072269482116	0.65	0.215	7.19435426698201e-63	GS	GPRIN3
DENND1C	4.6402054231046e-67	0.259456363838389	0.545	0.152	8.32592059067658e-63	GS	DENND1C
RHBDF2	5.70358759823587e-67	0.421362946500856	0.836	0.358	1.02339472275146e-62	GS	RHBDF2
NIBAN2	6.41066267148074e-67	0.585247204156462	0.874	0.463	1.15026520314379e-62	GS	NIBAN2
TP53I11	7.89330427813381e-67	0.450888776566203	0.874	0.406	1.41629558662555e-62	GS	TP53I11
SEC23B	1.03489802251843e-66	0.262071965397061	0.623	0.19	1.85691752180481e-62	GS	SEC23B
DOCK10	1.09942587417456e-66	0.36986713136297	0.752	0.279	1.9726998460314e-62	GS	DOCK10
EMILIN1	1.16691957479682e-66	0.566132356959597	0.933	0.522	2.09380379305793e-62	GS	EMILIN1
RNPEP	1.17050199867657e-66	0.503662061163143	0.925	0.496	2.10023173622537e-62	GS	RNPEP
P2RX4	1.60905547857875e-66	0.363121730680507	0.732	0.268	2.88712824521384e-62	GS	P2RX4
S1PR3	1.65364220706277e-66	0.295572373515648	0.514	0.146	2.96713021213272e-62	GS	S1PR3
TMC6	1.73931979992236e-66	0.3960025540917	0.792	0.312	3.12086151700069e-62	GS	TMC6
STK10	2.17530709634021e-66	0.459319345766564	0.878	0.409	3.90315352296324e-62	GS	STK10
CAMK1D	2.61311441204326e-66	0.347039827099293	0.685	0.234	4.68871118952923e-62	GS	CAMK1D
SLAMF1	2.67193296608088e-66	0.27074793449374	0.559	0.161	4.79424932103893e-62	GS	SLAMF1
SARDH	2.89562156701772e-66	0.280978633928842	0.581	0.172	5.1956137776999e-62	GS	SARDH
CXorf21	3.13144517205866e-66	0.251105166491408	0.534	0.148	5.61875207222486e-62	GS	CXorf21
NINJ1	6.28790652484289e-66	0.545894048814272	0.958	0.569	1.12823906775256e-61	GS	NINJ1
HIST2H2AB	6.4427205268917e-66	0.460413759614307	0.801	0.337	1.15601734414018e-61	GS	HIST2H2AB
TRAJ10	6.48878867315949e-66	0.301775020300857	0.67	0.222	1.16428335162501e-61	GS	TRAJ10
PITPNA	6.78618058655594e-66	0.516255892011747	0.965	0.626	1.21764438264573e-61	GS	PITPNA
TRAJ5	6.91613202300133e-66	0.351540740621086	0.661	0.222	1.24096156888713e-61	GS	TRAJ5
PNP	7.26232811225724e-66	0.358756110407109	0.623	0.207	1.30307953318232e-61	GS	PNP
TRAJ16	7.3228996804633e-66	0.299099791974688	0.663	0.214	1.31394788966553e-61	GS	TRAJ16
SLC43A3	7.82537612506172e-66	0.470255073043961	0.843	0.373	1.40410723811982e-61	GS	SLC43A3
DPYSL2	8.82666536623521e-66	0.525613446323709	0.993	0.732	1.58376856666358e-61	GS	DPYSL2
GRK3	1.01085844570156e-65	0.442018508035234	0.86	0.393	1.81378330912231e-61	GS	GRK3
APBB1IP	1.05123909700671e-65	0.422150333462142	0.847	0.365	1.88623831175914e-61	GS	APBB1IP
ARHGAP4	1.19380437426183e-65	0.456653714618615	0.885	0.432	2.14204318873801e-61	GS	ARHGAP4
FGD2	1.59605899718219e-65	0.485096633853149	0.934	0.471	2.863808658644e-61	GS	FGD2
PTGS1	1.77483366552801e-65	0.394639396988914	0.772	0.31	3.18458404605691e-61	GS	PTGS1
RAC1	2.09148618410297e-65	0.478843727087854	1	0.849	3.75275366013596e-61	GS	RAC1
FGD3	2.11329896799395e-65	0.318791105821985	0.698	0.242	3.79189233827155e-61	GS	FGD3
FCGR1B	2.12127056717317e-65	0.338850250120471	0.616	0.201	3.80619577867882e-61	GS	FCGR1B
RNH1	2.31352622502874e-65	0.499638853030016	0.995	0.818	4.15116010556906e-61	GS	RNH1
GDI2	2.76177772604232e-65	0.509259297482922	0.987	0.706	4.95545777383774e-61	GS	GDI2
TRAJ39	2.76627590984878e-65	0.26247153100881	0.597	0.179	4.96352886504166e-61	GS	TRAJ39
CARD16	2.79013095954327e-65	0.37446250206713	0.803	0.32	5.00633198070849e-61	GS	CARD16
AP1G2	3.17906385132563e-65	0.285553270005101	0.672	0.222	5.70419426843358e-61	GS	AP1G2
GRB2	3.61904772995841e-65	0.475630271432084	0.903	0.473	6.49365734186438e-61	GS	GRB2
ABRACL	3.6245732893092e-65	0.338873234020172	0.681	0.236	6.5035718530075e-61	GS	ABRACL
MGAT4A	5.29427758571662e-65	0.379207395485835	0.801	0.319	9.49952227205134e-61	GS	MGAT4A
GRINA	5.58827031071586e-65	0.50739576045208	0.989	0.794	1.00270334185175e-60	GS	GRINA
FNIP2	6.06613331925248e-65	0.525792143068714	0.869	0.414	1.08844630147347e-60	GS	FNIP2
AP5B1	6.69656462502362e-65	0.4415722646386	0.8	0.347	1.20156459066799e-60	GS	AP5B1
CMTM1	6.93778068825722e-65	0.290183167644157	0.594	0.184	1.24484598889399e-60	GS	CMTM1
CCSAP	6.97669724060868e-65	0.281196318800322	0.647	0.209	1.25182878588242e-60	GS	CCSAP
SERINC5	7.48589793457666e-65	0.261422587478869	0.59	0.177	1.34319466640109e-60	GS	SERINC5
NUDT5	8.33586632540182e-65	0.380081168104278	0.812	0.328	1.49570449476685e-60	GS	NUDT5
SGPL1	1.18158260520524e-64	0.405882744049767	0.829	0.348	2.12011366851976e-60	GS	SGPL1
TRAJ12	1.24501455259527e-64	0.262972226615163	0.576	0.172	2.2339296117217e-60	GS	TRAJ12
CD86	1.4432559519272e-64	0.420793856942926	0.776	0.328	2.58963415454298e-60	GS	CD86
ADPGK	1.79554444436952e-64	0.377262256320011	0.785	0.308	3.22174539653224e-60	GS	ADPGK
MAP4K1	2.11161390051911e-64	0.305113737738493	0.658	0.22	3.78886882170145e-60	GS	MAP4K1
LYL1	2.26048031323768e-64	0.34455103933417	0.745	0.276	4.05597982604237e-60	GS	LYL1
EDEM2	2.45661927497483e-64	0.31272608181641	0.705	0.248	4.40791196508733e-60	GS	EDEM2
ARHGAP25	2.98797774427549e-64	0.42024114353675	0.84	0.37	5.36132846655352e-60	GS	ARHGAP25
DAPK1	3.86906467417226e-64	0.404127695673137	0.805	0.328	6.94226274486729e-60	GS	DAPK1
RARRES2.1	3.96826475549106e-64	0.671719186007236	0.985	0.678	7.12025745077762e-60	GS	RARRES2
RNASEK	5.0914598059668e-64	0.525167426727154	0.987	0.739	9.13560632984623e-60	GS	RNASEK
PSMB10	5.23163152656015e-64	0.516008947189431	0.965	0.671	9.38711644810688e-60	GS	PSMB10
ATP2A3	5.39426221458171e-64	0.330719470723294	0.69	0.241	9.67892469162396e-60	GS	ATP2A3
MOB3B	6.22292235752132e-64	0.333377329013738	0.76	0.281	1.11657895861005e-59	GS	MOB3B
SNX30	6.39987635771054e-64	0.279681013560373	0.707	0.243	1.148329814864e-59	GS	SNX30
NCEH1	6.53993970957431e-64	0.336349428921456	0.674	0.236	1.17346138208892e-59	GS	NCEH1
TAGAP	6.86394383505907e-64	0.254664984054655	0.539	0.156	1.23159744232465e-59	GS	TAGAP
MINK1	6.91317013933258e-64	0.532262666411518	0.894	0.499	1.24043011810044e-59	GS	MINK1
SLC17A9	7.60513105093168e-64	0.308157392332164	0.619	0.204	1.36458866446867e-59	GS	SLC17A9
PAPSS2	9.77207869708531e-64	0.372636873797552	0.8	0.32	1.75340408061802e-59	GS	PAPSS2
FADS1	1.03299088438457e-63	0.268132731251389	0.521	0.148	1.85349554385124e-59	GS	FADS1
SLC27A3	1.0377994220399e-63	0.40472138991168	0.772	0.31	1.8621235029662e-59	GS	SLC27A3
PLAU	1.36674032046185e-63	0.414722911946512	0.812	0.345	2.4523421570047e-59	GS	PLAU
TOR3A	1.55843258110555e-63	0.505105908622705	0.916	0.471	2.79629558027769e-59	GS	TOR3A
SH3BP2	1.71436001383735e-63	0.472829012267984	0.885	0.448	3.07607617282836e-59	GS	SH3BP2
IGFLR1	1.72447461402907e-63	0.358587772413965	0.749	0.287	3.09422479995237e-59	GS	IGFLR1
LRRK1	1.8328872284562e-63	0.332852944594491	0.734	0.268	3.28874955401897e-59	GS	LRRK1
FCGR2A	2.02719244060442e-63	0.458459967630737	0.889	0.417	3.6373913961765e-59	GS	FCGR2A
SPG21	2.5963171030727e-63	0.519604066376151	0.967	0.638	4.65857177804334e-59	GS	SPG21
MYO1E	2.88935863666127e-63	0.307803522376831	0.63	0.208	5.18437620176131e-59	GS	MYO1E
ASAP1	3.50631826929669e-63	0.431372051710378	0.863	0.399	6.29138687059905e-59	GS	ASAP1
FUOM	3.68253572764106e-63	0.370724585859615	0.754	0.296	6.60757385610636e-59	GS	FUOM
COL6A1.1	4.76969919128479e-63	0.519244978510515	0.998	0.904	8.5582712589223e-59	GS	COL6A1
ENTPD1	6.43312310248363e-63	0.422240765263975	0.831	0.37	1.15429527827864e-58	GS	ENTPD1
GNAI3	6.64075367270458e-63	0.492659633607403	0.938	0.517	1.19155043149338e-58	GS	GNAI3
FKBP15	6.86015935239541e-63	0.409616166139966	0.86	0.39	1.23091839260031e-58	GS	FKBP15
RAB13	7.04985964571322e-63	0.52980737599111	0.969	0.663	1.26495631623032e-58	GS	RAB13
TTC7A	7.25566607545845e-63	0.373378036968187	0.814	0.334	1.30188416391951e-58	GS	TTC7A
TLN1	7.53418737768295e-63	0.487395537260984	0.987	0.817	1.35185924117765e-58	GS	TLN1
JAK3	7.64189111646335e-63	0.494029460474523	0.862	0.423	1.37118452302702e-58	GS	JAK3
SLC8A1	7.66345444104378e-63	0.389776356447876	0.823	0.343	1.37505363035649e-58	GS	SLC8A1
ERP29	8.31262138883606e-63	0.520571874390406	0.965	0.617	1.49153365579885e-58	GS	ERP29
CMKLR1	8.74579157065973e-63	0.40450580217998	0.825	0.351	1.56925738152348e-58	GS	CMKLR1
ARL4C	9.5612052594972e-63	0.40819876202142	0.816	0.339	1.71556705971158e-58	GS	ARL4C
SLCO2B1.1	1.08773264177671e-62	0.577829888815615	0.967	0.639	1.95171867913995e-58	GS	SLCO2B1
SERP1	1.1119482134718e-62	0.489693651863554	0.94	0.529	1.99516867943245e-58	GS	SERP1
CHST2	1.35432548874949e-62	0.267750594618142	0.521	0.151	2.4300662244632e-58	GS	CHST2
RAB11FIP1	1.47084890744466e-62	0.283151154440288	0.614	0.196	2.63914419462795e-58	GS	RAB11FIP1
FSCN1	1.55922131569898e-62	0.345576152939615	0.616	0.208	2.79771080675869e-58	GS	FSCN1
SFT2D2	1.71262785637409e-62	0.428039862755361	0.878	0.406	3.07296816269203e-58	GS	SFT2D2
RAB4B	1.859653619974e-62	0.468633502312554	0.876	0.432	3.33677649031934e-58	GS	RAB4B
GCA	2.09596679189652e-62	0.342239607295169	0.734	0.272	3.76079321469992e-58	GS	GCA
TBC1D10C	2.16573368417956e-62	0.289442910916199	0.678	0.232	3.88597594952338e-58	GS	TBC1D10C
GPCPD1	2.36346117052411e-62	0.4431426949216	0.903	0.44	4.2407583782714e-58	GS	GPCPD1
CANX	2.3821719620871e-62	0.496349094771393	0.982	0.732	4.27433115157288e-58	GS	CANX
ZNF267	2.4728044730857e-62	0.282303426397713	0.636	0.208	4.43695306605768e-58	GS	ZNF267
POLD1	2.47536108475481e-62	0.306478055434746	0.632	0.211	4.44154039437555e-58	GS	POLD1
PDCD1LG2	3.27687006938089e-62	0.408922229429641	0.821	0.348	5.87968796549013e-58	GS	PDCD1LG2
RIN3	4.50084792683055e-62	0.40121240825002	0.832	0.358	8.07587143511205e-58	GS	RIN3
UAP1L1	4.62909468571583e-62	0.288799088111259	0.679	0.233	8.30598459457992e-58	GS	UAP1L1
GCH1	4.78582672462127e-62	0.255246190429989	0.57	0.172	8.58720889198794e-58	GS	GCH1
ABHD2	6.18524555862091e-62	0.503432714434664	0.896	0.494	1.10981861058335e-57	GS	ABHD2
TNFSF15	6.31607880729583e-62	0.263758411755332	0.395	0.092	1.13329402039309e-57	GS	TNFSF15
ATG16L2	6.39985732240346e-62	0.401294403842998	0.874	0.385	1.14832639935885e-57	GS	ATG16L2
DPYD	6.70769899988175e-62	0.475809305240754	0.929	0.49	1.20356243154878e-57	GS	DPYD
PCNA	6.8503680530766e-62	0.379781664401568	0.754	0.298	1.22916153976353e-57	GS	PCNA
PIK3CG	6.90885469052304e-62	0.288162942558019	0.636	0.211	1.23965579712055e-57	GS	PIK3CG
MLKL	7.27389152433655e-62	0.350669670578072	0.776	0.305	1.30515435621171e-57	GS	MLKL
PLA2G2D.1	7.79869675068314e-62	0.777741910388079	0.945	0.621	1.39932015797508e-57	GS	PLA2G2D
FAM49B	8.10201650538084e-62	0.46721122875057	0.923	0.491	1.45374482156048e-57	GS	FAM49B
CD226	8.49167598686375e-62	0.25349905860187	0.508	0.144	1.52366142232296e-57	GS	CD226
CCND3	9.15643742580007e-62	0.433596805890836	0.812	0.371	1.64293956731131e-57	GS	CCND3
TRAM1	9.2050610953158e-62	0.491184431673108	0.965	0.612	1.65166411233251e-57	GS	TRAM1
CCND2	1.53187479964985e-61	0.38193141048807	0.823	0.351	2.74864295301173e-57	GS	CCND2
PARP12	1.53211564850761e-61	0.343767879721088	0.729	0.276	2.74907510811721e-57	GS	PARP12
ATP6V1H	1.5841036704164e-61	0.400253865391964	0.805	0.342	2.84235721582815e-57	GS	ATP6V1H
ITPR2	1.72535629526713e-61	0.401239236072273	0.843	0.363	3.09580680059781e-57	GS	ITPR2
DDX39A	1.93830089899349e-61	0.335971290290934	0.743	0.279	3.47789330306402e-57	GS	DDX39A
PCNX2	1.99212360496826e-61	0.286234535144895	0.628	0.207	3.57446738439455e-57	GS	PCNX2
ARHGEF2	2.25634013686605e-61	0.46719260273841	0.969	0.572	4.04855110757876e-57	GS	ARHGEF2
TRAF3IP3	2.37856922480796e-61	0.299397469504002	0.679	0.236	4.26786676007293e-57	GS	TRAF3IP3
ITGA4	2.40007731870678e-61	0.26877114111024	0.656	0.221	4.30645873295557e-57	GS	ITGA4
HM13	2.47893589113918e-61	0.39264818653818	0.807	0.349	4.44795466947102e-57	GS	HM13
MFSD14B	3.07427994018341e-61	0.399759807993894	0.809	0.352	5.51618049667109e-57	GS	MFSD14B
SKAP1	3.10423465524339e-61	0.446784791942106	0.862	0.396	5.56992824190321e-57	GS	SKAP1
KCTD12.1	3.13310950139484e-61	0.496053081116637	0.996	0.795	5.62173837835276e-57	GS	KCTD12
STK17B	3.26272633501098e-61	0.434196081870176	0.858	0.4	5.8543098629102e-57	GS	STK17B
PITPNM1	3.64661240942073e-61	0.324082714877721	0.721	0.267	6.54311664622362e-57	GS	PITPNM1
ZFP36L2.1	4.03635600628455e-61	0.470152919146507	1	0.836	7.24243358207637e-57	GS	ZFP36L2
NFKB2	4.70483102950435e-61	0.534543609552401	0.967	0.711	8.44187831623965e-57	GS	NFKB2
ACSL5	4.82087621363723e-61	0.300100788977231	0.698	0.249	8.65009819012929e-57	GS	ACSL5
TSPAN33	4.88963303946632e-61	0.431181077325482	0.854	0.391	8.77346856271442e-57	GS	TSPAN33
ELF4	5.55140620795201e-61	0.287115063487809	0.656	0.222	9.96088815892829e-57	GS	ELF4
NFKBIZ	5.62084039210284e-61	0.28051331612598	0.641	0.213	1.00854739155501e-56	GS	NFKBIZ
SLC2A3	6.83280658818764e-61	0.276527471314385	0.546	0.167	1.22601048611851e-56	GS	SLC2A3
ZDHHC12	6.90804802334235e-61	0.255350348889571	0.572	0.175	1.23951105682832e-56	GS	ZDHHC12
RAB8A	7.39446646924753e-61	0.361944752271567	0.781	0.322	1.32678911857708e-56	GS	RAB8A
RBPJ	8.22750641795487e-61	0.504806472301249	0.978	0.646	1.47626147657364e-56	GS	RBPJ
DEF6	9.52848365883614e-61	0.345999210782635	0.732	0.279	1.70969582290497e-56	GS	DEF6
PSD3	1.06404063821903e-60	0.254184281078771	0.517	0.15	1.90920811715641e-56	GS	PSD3
PLEKHG3	1.15884377395036e-60	0.309585626936894	0.714	0.258	2.07931338359913e-56	GS	PLEKHG3
LAMP1	1.16111045612421e-60	0.485397905535168	0.991	0.764	2.08338049142366e-56	GS	LAMP1
CPVL	1.19224400380576e-60	0.470157010831944	0.911	0.464	2.13924341602868e-56	GS	CPVL
IFI27L2	1.24214305223962e-60	0.360604539243257	0.818	0.339	2.22877727863355e-56	GS	IFI27L2
SLC9A3R1	1.31436246394694e-60	0.345231566444211	0.754	0.299	2.35836056905999e-56	GS	SLC9A3R1
SGPP1	1.6295658375696e-60	0.377736153646752	0.843	0.353	2.92392998235114e-56	GS	SGPP1
UGDH	1.63961180816216e-60	0.341355815622473	0.772	0.298	2.94195546738537e-56	GS	UGDH
SAP25	1.64580804522804e-60	0.293186978248599	0.654	0.225	2.95307337555268e-56	GS	SAP25
ATP13A3	1.67388769974332e-60	0.38436189222257	0.747	0.301	3.00345669964944e-56	GS	ATP13A3
SPHK1	1.71891469445737e-60	0.301500228566818	0.587	0.191	3.08424863626485e-56	GS	SPHK1
GNB4	2.10261079240133e-60	0.291989253223868	0.707	0.253	3.7727145448057e-56	GS	GNB4
ARRB1	2.59027072432821e-60	0.397596903704075	0.883	0.394	4.64772276066211e-56	GS	ARRB1
PLXNC1	2.95734796672629e-60	0.347772445473263	0.641	0.227	5.30636945669698e-56	GS	PLXNC1
TTC39C	3.05929035203324e-60	0.281856862891436	0.683	0.241	5.48928467865325e-56	GS	TTC39C
TMEM87B	3.19781502430334e-60	0.297479572104218	0.703	0.251	5.73783949810748e-56	GS	TMEM87B
DUSP6	3.88314862202374e-60	0.401486608948644	0.812	0.353	6.96753357249719e-56	GS	DUSP6
SLC49A3	4.54513943120588e-60	0.330428091073451	0.736	0.279	8.15534368141272e-56	GS	SLC49A3
FMNL2	6.15341604916154e-60	0.367714354801616	0.781	0.323	1.10410744170105e-55	GS	FMNL2
DBNL	7.25538018691927e-60	0.483535730543217	0.945	0.558	1.30183286693893e-55	GS	DBNL
PIK3R5	9.18632016720423e-60	0.26912476967418	0.621	0.205	1.64830142760145e-55	GS	PIK3R5
RNF149	1.04118272793172e-59	0.481948992719715	0.938	0.558	1.86819416872788e-55	GS	RNF149
SBNO2	1.15670878424486e-59	0.444085398619307	0.905	0.477	2.07548257157056e-55	GS	SBNO2
LRCH1	1.15920711696419e-59	0.272300146868088	0.585	0.188	2.07996532996884e-55	GS	LRCH1
SPTAN1	1.29508333548491e-59	0.480033068168703	0.945	0.566	2.32376802886058e-55	GS	SPTAN1
TIGAR	1.36927439719317e-59	0.284976547973292	0.597	0.195	2.4568890508837e-55	GS	TIGAR
CYTH1	1.57797472426885e-59	0.464250669883344	0.922	0.491	2.8313600477556e-55	GS	CYTH1
RASGEF1B	1.65946331235458e-59	0.290597355020999	0.579	0.19	2.97757502135783e-55	GS	RASGEF1B
COL1A2.1	1.66566341561837e-59	0.643721946550584	1	0.959	2.98869986664404e-55	GS	COL1A2
RGCC	1.75643109487121e-59	0.516277948058323	0.805	0.367	3.15156431352742e-55	GS	RGCC
ZMIZ2	1.82275523308054e-59	0.475800111931815	0.954	0.55	3.27056971471641e-55	GS	ZMIZ2
YWHAH	1.96668453739843e-59	0.503033042899238	0.914	0.52	3.528822065454e-55	GS	YWHAH
IVNS1ABP	2.17995791111499e-59	0.442219389535177	0.898	0.455	3.91149847991362e-55	GS	IVNS1ABP
SPRED1	2.35872227538169e-59	0.445633228169789	0.883	0.44	4.23225537871736e-55	GS	SPRED1
PAG1	2.38396165760706e-59	0.352388016923237	0.796	0.331	4.27754240224436e-55	GS	PAG1
C1orf54	2.53958067646133e-59	0.387370372611451	0.818	0.367	4.55676960777456e-55	GS	C1orf54
LPCAT1	3.00771505582263e-59	0.346356920312861	0.776	0.316	5.39674312466254e-55	GS	LPCAT1
WASF2	3.03302045160629e-59	0.47728164590088	0.978	0.759	5.44214859631716e-55	GS	WASF2
ITGB7	3.04525273156265e-59	0.28223805801262	0.607	0.201	5.46409697624287e-55	GS	ITGB7
C2	3.09115034907196e-59	0.354391442401144	0.803	0.331	5.54645107133982e-55	GS	C2
FNBP1	3.62775333185632e-59	0.514256272882978	0.984	0.696	6.5092778033498e-55	GS	FNBP1
RNASE6	3.76378201205745e-59	0.312355800171905	0.665	0.236	6.75335406423468e-55	GS	RNASE6
MROH1	3.88396930913685e-59	0.334316032851631	0.729	0.282	6.96900613138425e-55	GS	MROH1
SLC38A6	4.90362866710311e-59	0.401499267722187	0.812	0.354	8.79858091738312e-55	GS	SLC38A6
CNN2	6.12367866560576e-59	0.408679308969198	0.854	0.39	1.09877166296964e-54	GS	CNN2
B4GALT1	6.75603275235602e-59	0.434103200925578	0.872	0.442	1.21223495675524e-54	GS	B4GALT1
SEPTIN6	6.79247448734196e-59	0.359312019742974	0.789	0.326	1.21877369726377e-54	GS	SEPTIN6
ACO1	7.31072937333445e-59	0.384767320598638	0.798	0.345	1.3117641714574e-54	GS	ACO1
ZNF316	7.42198806472401e-59	0.254528868435199	0.636	0.212	1.33172731845343e-54	GS	ZNF316
IL16	7.66273383154883e-59	0.347910031810747	0.729	0.285	1.37492433139481e-54	GS	IL16
KCNMA1	8.1038390981941e-59	0.522154833333675	0.929	0.557	1.45407184938897e-54	GS	KCNMA1
DCK	9.39254028015523e-59	0.377589705554566	0.82	0.35	1.68530350246825e-54	GS	DCK
ARHGEF11	9.53984526984314e-59	0.421140174086472	0.913	0.469	1.71173443676795e-54	GS	ARHGEF11
RNF13	9.90096403619208e-59	0.502343938677555	0.954	0.618	1.77652997701395e-54	GS	RNF13
ANXA4	1.04225920155237e-58	0.416477998637204	0.838	0.39	1.87012568534542e-54	GS	ANXA4
SULF2	1.09052921551137e-58	0.42396663703705	0.86	0.423	1.95673657139206e-54	GS	SULF2
TMED9	1.15656627565266e-58	0.483756193277747	0.971	0.636	2.07522686840356e-54	GS	TMED9
SLC11A2	1.50068005500932e-58	0.347506148822849	0.789	0.318	2.69267022270322e-54	GS	SLC11A2
PHF19	1.51255693004668e-58	0.350024949134123	0.778	0.318	2.71398089958276e-54	GS	PHF19
H2AFY	1.67098368195707e-58	0.494993077770402	0.962	0.631	2.99824602053557e-54	GS	H2AFY
HSPA5	1.79446754653642e-58	0.537205052015249	0.984	0.789	3.2198131187503e-54	GS	HSPA5
ECM1	1.80846361872691e-58	0.34293403978806	0.721	0.28	3.24492627108169e-54	GS	ECM1
IFIH1	1.95882913978836e-58	0.349081429329862	0.801	0.33	3.51472712552225e-54	GS	IFIH1
GPR153	2.29591366936055e-58	0.250687381174798	0.601	0.195	4.11955789693363e-54	GS	GPR153
SND1	2.79709469693861e-58	0.48988553047299	0.987	0.753	5.01882701471695e-54	GS	SND1
HIST1H2BD	2.88946487505992e-58	0.482378442483103	0.876	0.449	5.18456682532001e-54	GS	HIST1H2BD
CLLU1OS	4.15069408027255e-58	0.283991688733166	0.415	0.109	7.44759038823303e-54	GS	CLLU1OS
CXCL2	4.49197824698585e-58	0.290500398787909	0.528	0.164	8.05995656856671e-54	GS	CXCL2
MON1B	4.65757581374375e-58	0.270994625464712	0.647	0.223	8.35708828260042e-54	GS	MON1B
PLXNA1	4.80414811833957e-58	0.41039201526883	0.832	0.381	8.62008296873669e-54	GS	PLXNA1
DNMT1	4.80780180768815e-58	0.464306577566598	0.896	0.463	8.62663878353484e-54	GS	DNMT1
NADK	4.81017904660551e-58	0.362885912242533	0.785	0.336	8.63090426332426e-54	GS	NADK
FAM91A1	4.85684796880192e-58	0.363225577832112	0.829	0.361	8.71464231042129e-54	GS	FAM91A1
OSBPL3	4.98038291167922e-58	0.342571432805521	0.745	0.29	8.93630105842603e-54	GS	OSBPL3
ATF5	5.43944934084791e-58	0.465338973287934	0.86	0.442	9.76000395228341e-54	GS	ATF5
SLC30A1	5.4892163022502e-58	0.354489917644292	0.77	0.322	9.84930081112754e-54	GS	SLC30A1
GAS7	5.56311271336564e-58	0.458442703082995	0.911	0.458	9.98189314159196e-54	GS	GAS7
LPIN2	5.63605914866524e-58	0.302378843900348	0.698	0.259	1.011278093045e-53	GS	LPIN2
MVP	5.64525132884725e-58	0.480676306648282	0.991	0.708	1.01292744593506e-53	GS	MVP
MCM5	6.10764780576582e-58	0.401415730387686	0.845	0.384	1.09589524578856e-53	GS	MCM5
MCL1	7.0265510856704e-58	0.424362872308062	0.998	0.895	1.26077406130184e-53	GS	MCL1
FAM102A	7.16493025349548e-58	0.275500944102008	0.71	0.259	1.28560343538469e-53	GS	FAM102A
GLB1	7.65472936102401e-58	0.336563195691216	0.772	0.306	1.37348808924854e-53	GS	GLB1
IRF1	8.44132880869393e-58	0.512778861822067	0.991	0.766	1.51462762814395e-53	GS	IRF1
SLC4A7	9.40286284946444e-58	0.319720681587822	0.683	0.256	1.6871556810794e-53	GS	SLC4A7
CD248	9.58387035592504e-58	0.429129105511068	0.821	0.378	1.71963385796363e-53	GS	CD248
IL13RA1	1.36114643546893e-57	0.409505848210904	0.909	0.449	2.4423050491619e-53	GS	IL13RA1
BAALC	1.36673097886459e-57	0.27891974643073	0.428	0.116	2.45232539537673e-53	GS	BAALC
MDFIC	1.50136724395778e-57	0.339079581290346	0.783	0.316	2.69390324583345e-53	GS	MDFIC
SIRT7	1.51692955974377e-57	0.297224535784086	0.687	0.251	2.72182670904825e-53	GS	SIRT7
ADSS	1.62596415901263e-57	0.260813029144649	0.65	0.224	2.91746749051636e-53	GS	ADSS
SKAP2	1.67137468947936e-57	0.258441034882537	0.67	0.235	2.99894760533282e-53	GS	SKAP2
DNAJC3	1.81264084025636e-57	0.325139954460397	0.761	0.304	3.25242145967199e-53	GS	DNAJC3
IL3RA	1.88500815928797e-57	0.283008635994445	0.627	0.212	3.38227014021041e-53	GS	IL3RA
CDC42SE1	2.41745777066715e-57	0.467633353835979	0.971	0.63	4.33764447790806e-53	GS	CDC42SE1
PDIA4.1	2.48914723198539e-57	0.476153566806167	0.931	0.549	4.46627687835139e-53	GS	PDIA4
BGN	2.61008189816788e-57	0.572616419800932	0.947	0.565	4.68326994988263e-53	GS	BGN
GLMP	2.80079652417661e-57	0.250860493264267	0.623	0.21	5.02546920333009e-53	GS	GLMP
SOCS1	3.26224928080435e-57	0.330003425700718	0.698	0.266	5.85345388454724e-53	GS	SOCS1
MBD2	3.61280203582125e-57	0.470234784804422	0.903	0.506	6.48245069287407e-53	GS	MBD2
TDP2	3.66833989788406e-57	0.403408596980676	0.827	0.374	6.58210227877338e-53	GS	TDP2
ATP6V1C1	3.78168689694256e-57	0.294743248409995	0.665	0.241	6.78548079918404e-53	GS	ATP6V1C1
FAM174C	4.0502800636744e-57	0.342269923636739	0.78	0.327	7.26741751825098e-53	GS	FAM174C
CAMK1	4.26716730362956e-57	0.283678782295348	0.581	0.196	7.65657829290252e-53	GS	CAMK1
RECQL	5.02670341017162e-57	0.264376921022528	0.625	0.209	9.01941392887094e-53	GS	RECQL
ATG7	5.10143678499412e-57	0.427563167821652	0.851	0.421	9.15350802331494e-53	GS	ATG7
LOXL1	5.34888342890091e-57	0.421323225321149	0.852	0.39	9.59750153647691e-53	GS	LOXL1
CCL4	5.46237809965193e-57	0.264433234424896	0.434	0.118	9.80114502420546e-53	GS	CCL4
TRAPPC10	5.91790090518472e-57	0.336500612389863	0.778	0.32	1.0618489594173e-52	GS	TRAPPC10
AFDN	6.1322836551629e-57	0.4565141948823	0.893	0.483	1.10031565624588e-52	GS	AFDN
VAC14	7.58533126642628e-57	0.390667622030991	0.803	0.356	1.36103598913487e-52	GS	VAC14
SCO2	7.81800501118316e-57	0.419584687862745	0.867	0.414	1.40278463915659e-52	GS	SCO2
IL2RB	8.18608512045179e-57	0.252550550580363	0.552	0.175	1.46882925316267e-52	GS	IL2RB
SPOCK2	8.38693174282616e-57	0.310257139530109	0.696	0.259	1.5048671626153e-52	GS	SPOCK2
SLC5A3	9.95178816849054e-57	0.427357403952342	0.889	0.437	1.78564935107226e-52	GS	SLC5A3
SLC66A3	1.02730772590371e-56	0.39202388273638	0.871	0.411	1.84329825258903e-52	GS	SLC66A3
H2AFX	1.03727333448985e-56	0.265777669751317	0.594	0.197	1.86117954407513e-52	GS	H2AFX
RASSF3	1.11386609583729e-56	0.286858613075166	0.614	0.211	1.99860993576085e-52	GS	RASSF3
LFNG	1.23771185555499e-56	0.266689166687894	0.608	0.206	2.22082638242232e-52	GS	LFNG
SLC12A9	1.34522302938771e-56	0.316339528249246	0.687	0.258	2.41373368163037e-52	GS	SLC12A9
HNMT	1.38001389419395e-56	0.384732737887912	0.8	0.348	2.4761589303522e-52	GS	HNMT
RSRP1.1	1.45272060971684e-56	0.477179488306571	0.987	0.725	2.60661659001492e-52	GS	RSRP1
RAB27A	1.77455899149768e-56	0.263109185997845	0.658	0.234	3.18409119844428e-52	GS	RAB27A
TNFAIP3	1.7761512765725e-56	0.381723993378871	0.845	0.371	3.18694823555404e-52	GS	TNFAIP3
RGS14	1.81055930767526e-56	0.257585884699439	0.556	0.178	3.24868656576172e-52	GS	RGS14
CALHM6	3.45482636050761e-56	0.273722472223074	0.641	0.225	6.19899493865881e-52	GS	CALHM6
SLC25A24	3.76898705054641e-56	0.298468889013255	0.727	0.275	6.76269346479542e-52	GS	SLC25A24
GIMAP4	3.84630470560628e-56	0.447830639759012	0.893	0.465	6.90142453326935e-52	GS	GIMAP4
CRLF3	4.07050219485412e-56	0.398759229188252	0.851	0.403	7.30370208822675e-52	GS	CRLF3
ZNF217	4.11917217297068e-56	0.347972634330041	0.78	0.328	7.39103062996129e-52	GS	ZNF217
CIAO2A	4.99598133394192e-56	0.446282800347548	0.862	0.433	8.96428930749199e-52	GS	CIAO2A
IL18BP	6.84621871590958e-56	0.347275034944889	0.74	0.297	1.22841702419566e-51	GS	IL18BP
NDRG1	7.24603468651975e-56	0.325216941055567	0.707	0.27	1.30015600380224e-51	GS	NDRG1
NAAA	8.27121876481492e-56	0.402640272168592	0.847	0.401	1.48410478297074e-51	GS	NAAA
MAFB.1	8.58658724872693e-56	0.539046332026986	0.953	0.58	1.54069135003907e-51	GS	MAFB
PTPN1	9.11943293305451e-56	0.465440817209934	0.869	0.456	1.63629985117797e-51	GS	PTPN1
S100A8.1	1.00425513783843e-55	0.566993431809977	0.903	0.492	1.8019349938235e-51	GS	S100A8
SAMD9L	1.00978215268566e-55	0.425026455448692	0.876	0.446	1.81185211656388e-51	GS	SAMD9L
TRAJ36	1.13024389412382e-55	0.256505878807817	0.536	0.171	2.02799661922638e-51	GS	TRAJ36
P2RY13	1.19174334581802e-55	0.357327912200292	0.769	0.326	2.13834508540128e-51	GS	P2RY13
ZDHHC18	1.20436323071459e-55	0.323300099664867	0.767	0.307	2.16098894487119e-51	GS	ZDHHC18
SECTM1	1.23103395305128e-55	0.263258152565962	0.654	0.23	2.20884422195992e-51	GS	SECTM1
GRK6	1.27090764912969e-55	0.287388992215569	0.663	0.243	2.2803895948334e-51	GS	GRK6
CD82	1.3256786792758e-55	0.434089846154088	0.867	0.444	2.37866525422456e-51	GS	CD82
HYOU1	1.57833774160142e-55	0.270031051023034	0.652	0.232	2.83201140975543e-51	GS	HYOU1
OGFRL1	1.81064322396248e-55	0.390061570109026	0.811	0.379	3.24883713675588e-51	GS	OGFRL1
OAS3	2.16193328557849e-55	0.318277924330212	0.781	0.31	3.87915689431348e-51	GS	OAS3
RELB	2.20621734358867e-55	0.286732616670353	0.71	0.271	3.95861577960114e-51	GS	RELB
ACLY	2.34522575913445e-55	0.408670362205985	0.862	0.427	4.20803857961493e-51	GS	ACLY
NMRAL1	2.36262970905789e-55	0.256738672229768	0.674	0.24	4.23926648696257e-51	GS	NMRAL1
SORL1	3.18547521993047e-55	0.251087676103315	0.515	0.159	5.71569818712124e-51	GS	SORL1
ERO1A	3.55283215276751e-55	0.460767189875647	0.876	0.461	6.37484673171074e-51	GS	ERO1A
HNRNPA3	3.56708755220775e-55	0.434624525330705	0.993	0.901	6.40042519492636e-51	GS	HNRNPA3
PTMS	3.96516905102968e-55	0.455507500530985	0.993	0.803	7.11470282826256e-51	GS	PTMS
SNX8	3.99968888463552e-55	0.303829192291274	0.747	0.297	7.17664176570151e-51	GS	SNX8
SEL1L3.1	4.07532733369296e-55	0.412392878516757	0.9	0.448	7.31235983484527e-51	GS	SEL1L3
PTBP3	4.11523802332873e-55	0.414558157573383	0.889	0.461	7.38397158525874e-51	GS	PTBP3
LRP1.1	4.3351148318592e-55	0.493415081915286	0.991	0.78	7.77849654280497e-51	GS	LRP1
NADSYN1	4.51223528443836e-55	0.293966931757087	0.683	0.253	8.09630377086774e-51	GS	NADSYN1
ZBTB7B	4.64650887830004e-55	0.392855964260202	0.872	0.416	8.33723088033376e-51	GS	ZBTB7B
IL7R	4.66356574285809e-55	0.319708018492101	0.617	0.224	8.36783601241027e-51	GS	IL7R
HMOX1	4.70925737846338e-55	0.388468401589787	0.792	0.347	8.44982051417685e-51	GS	HMOX1
IFNAR1	4.77216715996561e-55	0.468555182552309	0.969	0.704	8.56269953512629e-51	GS	IFNAR1
ADAMTSL4	4.9722500268748e-55	0.421794699159253	0.894	0.459	8.92170822322145e-51	GS	ADAMTSL4
NRAS	6.10595333781377e-55	0.307893296394906	0.721	0.276	1.09559120740393e-50	GS	NRAS
MANBA	6.20399533948866e-55	0.304962247616771	0.679	0.258	1.11318288376445e-50	GS	MANBA
TRIM22	6.4552611146665e-55	0.459735529734042	0.96	0.593	1.15826750180461e-50	GS	TRIM22
CR1	6.47693317325091e-55	0.319484555422876	0.679	0.26	1.16215611927641e-50	GS	CR1
VSIR	6.78593857227373e-55	0.358841722249841	0.843	0.385	1.21760095802308e-50	GS	VSIR
MGAT5	7.25111012108552e-55	0.259954869023155	0.643	0.228	1.30106668902638e-50	GS	MGAT5
TMEM176A	7.53499706467962e-55	0.39340236953318	0.838	0.389	1.35200452331546e-50	GS	TMEM176A
KIAA0513	9.00323679673748e-55	0.267334594059512	0.652	0.235	1.61545077843861e-50	GS	KIAA0513
CLN8	9.09631548186142e-55	0.297198526922283	0.709	0.275	1.63215188691039e-50	GS	CLN8
UPP1	9.40677390399377e-55	0.354870217737072	0.747	0.312	1.6878574415936e-50	GS	UPP1
SLC43A2	1.02724772417492e-54	0.399671250676446	0.851	0.423	1.84319059148705e-50	GS	SLC43A2
TGOLN2	1.06462369667765e-54	0.465535553064033	0.965	0.645	1.91025429894871e-50	GS	TGOLN2
TMEM106A	1.23590708403982e-54	0.400892354611554	0.843	0.402	2.21758808089265e-50	GS	TMEM106A
CCL22	1.29813745969571e-54	0.379033724968251	0.437	0.131	2.32924804393201e-50	GS	CCL22
RDH11	1.3193869156407e-54	0.297340354206529	0.69	0.264	2.3673759427341e-50	GS	RDH11
TES	1.49805792039865e-54	0.302868339589122	0.714	0.276	2.6879653265713e-50	GS	TES
EGLN3	1.6405766012086e-54	0.428991174076544	0.667	0.27	2.94368659554858e-50	GS	EGLN3
CISH	2.00775753629165e-54	0.380164671125222	0.789	0.349	3.60251934736811e-50	GS	CISH
ELF1	2.21713113037405e-54	0.364635866538236	0.787	0.341	3.97819838723016e-50	GS	ELF1
LACTB	2.53647564780375e-54	0.306416419071381	0.729	0.291	4.55119825485427e-50	GS	LACTB
CDK6	2.54140387579237e-54	0.358743973220124	0.825	0.372	4.56004097433425e-50	GS	CDK6
SLFN11	2.84497344473369e-54	0.33031893837341	0.78	0.331	5.10473585188567e-50	GS	SLFN11
INHBA	3.19238314520688e-54	0.29838123386276	0.357	0.087	5.7280930774447e-50	GS	INHBA
OSTM1	3.46114330891223e-54	0.350349690228379	0.763	0.324	6.21032943918121e-50	GS	OSTM1
MPND	3.52970713585953e-54	0.28362211727629	0.659	0.248	6.33335351387275e-50	GS	MPND
PSME2	3.58853508186663e-54	0.48079837691071	0.991	0.808	6.43890849739329e-50	GS	PSME2
ZNF710	3.62043118167876e-54	0.317943723337263	0.723	0.29	6.4961396692862e-50	GS	ZNF710
STEAP3	4.02625576150799e-54	0.374572855128075	0.807	0.363	7.22431071287378e-50	GS	STEAP3
OAS2	4.13957171644118e-54	0.348011479256564	0.747	0.316	7.4276335308104e-50	GS	OAS2
PPARGC1B	4.65649222656733e-54	0.280054482649572	0.59	0.207	8.35514400212976e-50	GS	PPARGC1B
BAX	4.89026782267996e-54	0.388765141305608	0.787	0.352	8.77460755423465e-50	GS	BAX
GSTO1	4.95854513819392e-54	0.496128363996008	0.974	0.676	8.89711754146135e-50	GS	GSTO1
LY6E	5.28887780040957e-54	0.431569887693894	0.913	0.481	9.4898334372749e-50	GS	LY6E
CTSC.1	5.43440203076401e-54	0.51794939320956	1	0.899	9.75094756379986e-50	GS	CTSC
MTPN	5.56809073293223e-54	0.4427637643187	0.96	0.603	9.99082520210031e-50	GS	MTPN
USB1	5.57922930847243e-54	0.297059208392122	0.721	0.282	1.00108111481921e-49	GS	USB1
ARF4	6.28759789121823e-54	0.441979279822325	0.967	0.595	1.12818368962129e-49	GS	ARF4
TTC39B	6.57032667003806e-54	0.318158502500872	0.672	0.259	1.17891371440493e-49	GS	TTC39B
SGK1	6.96592364523289e-54	0.557861165597004	0.94	0.639	1.24989567966414e-49	GS	SGK1
ABI3BP.1	8.23084851290872e-54	0.487536357006334	0.883	0.469	1.47686114867121e-49	GS	ABI3BP
ANTXR2	8.27877517084201e-54	0.393500959371389	0.907	0.441	1.48546062890418e-49	GS	ANTXR2
LRCH4	9.13997633138675e-54	0.436409890863651	0.94	0.54	1.63998595314072e-49	GS	LRCH4
MICAL2	9.59694542032909e-54	0.361850177195117	0.76	0.335	1.72197991676965e-49	GS	MICAL2
SH3KBP1	9.84972333691927e-54	0.313842771040754	0.723	0.283	1.76733585834342e-49	GS	SH3KBP1
CDS2	1.01737776120213e-53	0.493452786739296	0.929	0.529	1.82548091692498e-49	GS	CDS2
MFNG	1.09589978565306e-53	0.301662421983402	0.787	0.329	1.96637298539729e-49	GS	MFNG
RAB43	1.30351560526675e-53	0.267070031376311	0.692	0.261	2.33889805053014e-49	GS	RAB43
STX2	1.3787541053955e-53	0.305220966210282	0.76	0.305	2.47389849131114e-49	GS	STX2
VKORC1	1.51906001559391e-53	0.316795335551668	0.78	0.324	2.72564938598016e-49	GS	VKORC1
RNF145	1.55381381367272e-53	0.426881317425479	0.918	0.503	2.78800812587296e-49	GS	RNF145
HTATIP2	1.59784806294688e-53	0.258026316133715	0.698	0.259	2.86701877934559e-49	GS	HTATIP2
TCN2	1.95530057394981e-53	0.426818684156106	0.821	0.384	3.50839581983814e-49	GS	TCN2
ITGA5	2.09001807677565e-53	0.47296792378062	0.827	0.428	3.75011943515855e-49	GS	ITGA5
SEPTIN11	2.2090087903125e-53	0.335835567681578	0.823	0.373	3.96362447245771e-49	GS	SEPTIN11
ST3GAL5	2.25505072793499e-53	0.284981956227117	0.699	0.269	4.04623752113376e-49	GS	ST3GAL5
FOS	2.97753285055693e-53	0.558369421648424	0.902	0.533	5.3425871937543e-49	GS	FOS
MS4A6A.1	4.10776405458481e-53	0.593422647088882	0.989	0.758	7.37056104314153e-49	GS	MS4A6A
SH2B3	4.58143602422185e-53	0.354423527305531	0.8	0.352	8.22047065826126e-49	GS	SH2B3
MAN2B2	4.91835075492212e-53	0.278231273645179	0.714	0.277	8.82499675955676e-49	GS	MAN2B2
IL1B	6.42057123920105e-53	0.301786258677604	0.415	0.117	1.15204309744984e-48	GS	IL1B
PTGER4	7.32058757326737e-53	0.288028155456723	0.696	0.269	1.31353302827136e-48	GS	PTGER4
ANKRD44	7.40439295702051e-53	0.344997904555778	0.772	0.333	1.32857022827819e-48	GS	ANKRD44
TMEM243	7.64001308820389e-53	0.264305886685409	0.641	0.235	1.37084754841642e-48	GS	TMEM243
HK2	7.73490528638148e-53	0.352797225516818	0.605	0.224	1.38787405553543e-48	GS	HK2
TUBB6	7.88617654113242e-53	0.421586527366133	0.858	0.445	1.41501665677539e-48	GS	TUBB6
LRFN4	1.12413501358862e-52	0.266743011555062	0.663	0.246	2.01703545488207e-48	GS	LRFN4
TUT7	1.30697132935414e-52	0.45382109889759	0.958	0.63	2.34509865626014e-48	GS	TUT7
RNF166	1.37635496943875e-52	0.354396733867615	0.854	0.405	2.46959372166395e-48	GS	RNF166
IKBKG	1.44517984887609e-52	0.358640023386356	0.843	0.393	2.59308620283837e-48	GS	IKBKG
CDC42EP1	1.45746467396979e-52	0.387323079897403	0.88	0.444	2.615128864504e-48	GS	CDC42EP1
PTK2B	1.58109227307517e-52	0.28862238987275	0.656	0.245	2.83695386557878e-48	GS	PTK2B
SEPHS2	1.7355834880734e-52	0.364059102586896	0.829	0.392	3.1141574526501e-48	GS	SEPHS2
AHR	1.77998121837804e-52	0.336044921371453	0.807	0.356	3.19382030013572e-48	GS	AHR
PARP8	1.78390982351411e-52	0.40010953185478	0.867	0.438	3.20086939633136e-48	GS	PARP8
CMTM7	1.94697088369473e-52	0.270043672370532	0.659	0.246	3.49344985661346e-48	GS	CMTM7
ELOVL5	1.96910135035451e-52	0.318312560019507	0.743	0.313	3.53315855294109e-48	GS	ELOVL5
TRAF2	1.98627205676474e-52	0.277742185617744	0.725	0.285	3.56396795145297e-48	GS	TRAF2
NAB2	1.98969748186866e-52	0.253291148637803	0.641	0.23	3.57011419171694e-48	GS	NAB2
MARVELD1	2.0528173991396e-52	0.309973952841588	0.738	0.296	3.68337025927619e-48	GS	MARVELD1
MIF	2.18621007399957e-52	0.526549728887453	0.964	0.678	3.92271673577743e-48	GS	MIF
COPG1	2.37411854421215e-52	0.455676690636441	0.973	0.701	4.25988090387986e-48	GS	COPG1
GASK1B	2.38324125532445e-52	0.406809080588544	0.927	0.482	4.27624978442866e-48	GS	GASK1B
PDPN	2.4289426203973e-52	0.286027266939428	0.674	0.253	4.35825174377888e-48	GS	PDPN
HIST1H4H	2.55706711858326e-52	0.470812655868736	0.949	0.58	4.58814553087395e-48	GS	HIST1H4H
PLBD2	2.76747375524461e-52	0.320596807092616	0.805	0.336	4.96567815903541e-48	GS	PLBD2
KCTD7	3.11764707937973e-52	0.279085852249125	0.645	0.235	5.59399415453105e-48	GS	KCTD7
SOCS3	3.33606004702703e-52	0.326892515894955	0.747	0.31	5.9858925423806e-48	GS	SOCS3
BZW1	3.82986223503004e-52	0.436241675953142	0.913	0.51	6.87192180831441e-48	GS	BZW1
ALPK1	4.30762532936161e-52	0.250967353220496	0.652	0.234	7.72917212847354e-48	GS	ALPK1
USP3	4.39128143188397e-52	0.305743036041049	0.734	0.299	7.87927627322941e-48	GS	USP3
MYO5A	4.3994434509334e-52	0.355737877008093	0.834	0.377	7.8939213840098e-48	GS	MYO5A
PARP4	4.51114457871654e-52	0.416122704617444	0.832	0.425	8.09434671759109e-48	GS	PARP4
C14orf119	4.7439000240155e-52	0.381133992862254	0.909	0.463	8.51197981309102e-48	GS	C14orf119
GIT2	4.95792603221436e-52	0.362555550143472	0.805	0.355	8.89600667960222e-48	GS	GIT2
RAP1A	5.63177236739975e-52	0.435784459607896	0.982	0.698	1.01050891588254e-47	GS	RAP1A
SLC11A1	6.13999986341718e-52	0.327258222286284	0.406	0.116	1.10170017549295e-47	GS	SLC11A1
PEPD	6.17137247735886e-52	0.31287727583059	0.75	0.314	1.1073293636125e-47	GS	PEPD
TMOD3	7.09736306903047e-52	0.367627219878856	0.867	0.433	1.27347985547614e-47	GS	TMOD3
GRK2	7.67352733934981e-52	0.439926604739238	0.982	0.71	1.37686101049954e-47	GS	GRK2
KDSR	8.03194379808676e-52	0.390168905113527	0.843	0.411	1.44117167569071e-47	GS	KDSR
CBL	8.68418023428121e-52	0.270458627457225	0.694	0.265	1.55820245943708e-47	GS	CBL
UBE2Z	1.18865046864261e-51	0.370766837164595	0.845	0.413	2.13279553588544e-47	GS	UBE2Z
CCL17	1.29641465992286e-51	0.743158943743935	0.752	0.375	2.32615682429959e-47	GS	CCL17
ADO	1.32662276404744e-51	0.313765676406474	0.699	0.283	2.38035922553032e-47	GS	ADO
FCHO2	1.47831353787396e-51	0.420686811574226	0.862	0.436	2.65253798100724e-47	GS	FCHO2
SFMBT2	1.78255357475455e-51	0.305137221824085	0.787	0.34	3.1984358791821e-47	GS	SFMBT2
SPARC	1.85813194001339e-51	0.453257832815901	1	0.946	3.33404613996603e-47	GS	SPARC
PLEKHA2	1.91027707604138e-51	0.33372203843549	0.789	0.347	3.42761015754105e-47	GS	PLEKHA2
NANS	2.01179855852445e-51	0.305856873430709	0.738	0.306	3.60977015356041e-47	GS	NANS
SEC24D	2.23623014426456e-51	0.307116488666706	0.738	0.302	4.0124677478539e-47	GS	SEC24D
ATL3	2.26828063274184e-51	0.432843822316288	0.916	0.522	4.06997593932869e-47	GS	ATL3
SMG9	2.58914082236084e-51	0.285451336479293	0.689	0.268	4.64569537756205e-47	GS	SMG9
BCL2L1	3.48048920290073e-51	0.41728849425698	0.903	0.496	6.24504177676479e-47	GS	BCL2L1
OAS1	4.36701132628496e-51	0.378480302054249	0.807	0.373	7.83572842275311e-47	GS	OAS1
NUPR1	4.79729006682913e-51	0.55832244825741	0.987	0.738	8.6077775669115e-47	GS	NUPR1
RALB	7.00255585512516e-51	0.343926691230855	0.836	0.377	1.25646859708511e-46	GS	RALB
GAK	7.36737464040799e-51	0.324109600870163	0.787	0.338	1.32192803172841e-46	GS	GAK
ETV6	7.70383232000641e-51	0.271605060893091	0.696	0.27	1.38229863317875e-46	GS	ETV6
FES	8.00341457703547e-51	0.259196233511412	0.74	0.288	1.43605267755747e-46	GS	FES
EXT1	8.72276727102165e-51	0.357845899327776	0.825	0.383	1.56512613143942e-46	GS	EXT1
ATP5F1E	8.89894792670601e-51	0.357970589271389	1	0.956	1.59673822648886e-46	GS	ATP5F1E
TLR4	9.29023020618741e-51	0.318662907492751	0.694	0.285	1.66694600589621e-46	GS	TLR4
MMP2.1	1.01227485730531e-50	0.577394360432711	0.971	0.695	1.81632477646292e-46	GS	MMP2
TP53I13	1.12601334677466e-50	0.316789043661168	0.823	0.355	2.02040574811778e-46	GS	TP53I13
TRADD	1.19572374951314e-50	0.344485137980987	0.805	0.36	2.14548712375143e-46	GS	TRADD
DDB2	1.2899203097921e-50	0.262777675555958	0.65	0.238	2.31450401185997e-46	GS	DDB2
DPEP2	1.40619257157114e-50	0.31996619884033	0.599	0.226	2.5231313311701e-46	GS	DPEP2
CLTA	1.5353812745205e-50	0.401023421661721	0.905	0.501	2.75493462087213e-46	GS	CLTA
TUBA1B	1.54287178250581e-50	0.418799158560868	0.862	0.454	2.76837483935017e-46	GS	TUBA1B
HSP90AA1	1.58293807323697e-50	0.343809720005365	1	0.973	2.8402657848091e-46	GS	HSP90AA1
GCLC	1.65642181515639e-50	0.30537332794266	0.676	0.265	2.9721176629351e-46	GS	GCLC
ATP6V1F	1.68058717767858e-50	0.457336006056056	0.956	0.625	3.01547757290868e-46	GS	ATP6V1F
DENND5A	1.77749645224844e-50	0.408679665750425	0.922	0.529	3.18936188426938e-46	GS	DENND5A
VPS4B	2.14151388399928e-50	0.327269011204708	0.811	0.37	3.84251836205991e-46	GS	VPS4B
ATP6V0E1	2.31069034760275e-50	0.392876474562448	0.894	0.46	4.14607169070361e-46	GS	ATP6V0E1
TAOK3	2.35841563063027e-50	0.309928210476007	0.727	0.306	4.23170516603989e-46	GS	TAOK3
ARSB	2.42330520244475e-50	0.261367499010285	0.692	0.262	4.34813652474661e-46	GS	ARSB
RMC1	3.23486605539362e-50	0.26719504981855	0.738	0.294	5.80432016319278e-46	GS	RMC1
LOXL2	3.31475952484458e-50	0.290475561535438	0.57	0.209	5.94767301542862e-46	GS	LOXL2
DNASE2	3.52199330155534e-50	0.279102942776553	0.659	0.256	6.31951258098075e-46	GS	DNASE2
TNFSF12	3.56598462114269e-50	0.320240359281416	0.805	0.355	6.39844620571632e-46	GS	TNFSF12
PSEN1	3.76914536931789e-50	0.339130980397106	0.807	0.368	6.76297753616708e-46	GS	PSEN1
APRT	3.90215657462879e-50	0.437678872177045	0.925	0.555	7.00163954185644e-46	GS	APRT
MAP3K5	4.0937210508974e-50	0.25187456083847	0.628	0.231	7.34536368162521e-46	GS	MAP3K5
MYC	4.73249056130461e-50	0.510457554602384	0.911	0.538	8.49150781414886e-46	GS	MYC
DCAF7	4.78536224870151e-50	0.430028673809942	0.945	0.589	8.58637548284512e-46	GS	DCAF7
CERS2	5.19705547173257e-50	0.345386521651549	0.849	0.4	9.32507663292975e-46	GS	CERS2
PTDSS1	5.60350367799882e-50	0.285169163831174	0.783	0.339	1.00543666494333e-45	GS	PTDSS1
RGS12	6.35942793350066e-50	0.319087232398539	0.667	0.263	1.14107215410802e-45	GS	RGS12
LPAR1	6.52291884818876e-50	0.273793140594831	0.756	0.307	1.17040732893051e-45	GS	LPAR1
RNF19B	6.5391975109376e-50	0.290512945196492	0.776	0.322	1.17332820938753e-45	GS	RNF19B
GNG10	6.73284313356945e-50	0.300083387636285	0.707	0.286	1.20807404345637e-45	GS	GNG10
ZC3H12A	6.75431663743781e-50	0.279277506076382	0.597	0.221	1.21192703425547e-45	GS	ZC3H12A
SPECC1	7.34491370989912e-50	0.254863301648369	0.729	0.288	1.3178978669672e-45	GS	SPECC1
RAP2A	8.15009614243645e-50	0.343688553270003	0.805	0.364	1.46237175083737e-45	GS	RAP2A
SNX2	8.91535681736243e-50	0.420061087837924	0.916	0.523	1.59968247373934e-45	GS	SNX2
WDR1	9.61360405112763e-50	0.439609844391434	0.978	0.761	1.72496897489383e-45	GS	WDR1
TMEM165	9.688458758916e-50	0.383056791964543	0.851	0.437	1.7384001551123e-45	GS	TMEM165
ERICH1	9.90305325408173e-50	0.252098253393076	0.667	0.254	1.77690484537989e-45	GS	ERICH1
CCDC115	9.97947522376389e-50	0.293776276886487	0.732	0.297	1.79061723939996e-45	GS	CCDC115
PRNP	1.077552443441e-49	0.432923238935915	0.967	0.606	1.93345234926619e-45	GS	PRNP
IL10RB	1.17941142016628e-49	0.341980392482637	0.829	0.382	2.11621791120435e-45	GS	IL10RB
CYFIP1	1.28722412007814e-49	0.381901328262564	0.834	0.416	2.3096662386562e-45	GS	CYFIP1
SREBF2	1.59219274703964e-49	0.331970358729193	0.794	0.351	2.85687144601323e-45	GS	SREBF2
MYADM	1.75403439419401e-49	0.447066766295633	0.925	0.53	3.1472639135023e-45	GS	MYADM
WDR81	1.84959122590607e-49	0.352108006225069	0.86	0.408	3.31872153664326e-45	GS	WDR81
ABCC1	1.95067175203073e-49	0.322953524886964	0.769	0.338	3.50009032466874e-45	GS	ABCC1
ZMIZ1	1.97995652126629e-49	0.443487582297201	0.918	0.537	3.55263598610811e-45	GS	ZMIZ1
ABI1	2.09418747655071e-49	0.386342286322121	0.887	0.46	3.75760058917493e-45	GS	ABI1
DOCK4	2.95819209022265e-49	0.299593951774645	0.785	0.334	5.3078840674865e-45	GS	DOCK4
HNRNPLL	3.48493990017341e-49	0.442615697986139	0.958	0.619	6.25302766288116e-45	GS	HNRNPLL
CORO7	3.50891875927947e-49	0.318517960819451	0.778	0.338	6.29605292977516e-45	GS	CORO7
QSOX1	3.90993130592263e-49	0.274029304278079	0.732	0.296	7.01558974221697e-45	GS	QSOX1
NUP62	3.97409680982399e-49	0.40608878554142	0.907	0.53	7.13072190586719e-45	GS	NUP62
ADAP2	3.97676049731769e-49	0.349372136934147	0.871	0.412	7.13550136033714e-45	GS	ADAP2
ACAA1	4.39764494848552e-49	0.380619086272831	0.869	0.449	7.89069433106758e-45	GS	ACAA1
CHFR	4.98878233386811e-49	0.32863740087703	0.794	0.352	8.95137214165955e-45	GS	CHFR
MAP3K11	5.91238229211189e-49	0.427288795015965	0.927	0.553	1.06085875467364e-44	GS	MAP3K11
MAX	6.74892921372689e-49	0.438722254018373	0.984	0.694	1.21096036881902e-44	GS	MAX
ZFYVE16	7.35555309053587e-49	0.330275655571032	0.765	0.337	1.31980689103485e-44	GS	ZFYVE16
TRIM47	7.45145018614555e-49	0.394365504678748	0.913	0.501	1.3370137069001e-44	GS	TRIM47
FABP5	9.95268480276937e-49	0.4574502517183	0.885	0.494	1.78581023416091e-44	GS	FABP5
PDCD4	1.07862251958289e-48	0.392053401140941	0.894	0.463	1.93537238688757e-44	GS	PDCD4
NPTN	1.10525408202396e-48	0.416255832858901	0.958	0.599	1.98315739937558e-44	GS	NPTN
HPCAL1	1.23052190326374e-48	0.351921103174027	0.869	0.424	2.20792545102613e-44	GS	HPCAL1
ELOVL1	1.49486022058432e-48	0.282597906416761	0.698	0.283	2.68222769379445e-44	GS	ELOVL1
NCF4	1.81833554129741e-48	0.318372149292864	0.805	0.357	3.26263946174994e-44	GS	NCF4
SEMA3C	1.92974360395468e-48	0.328823793193047	0.65	0.262	3.46253894857589e-44	GS	SEMA3C
TNFRSF1B	2.31523876570749e-48	0.340188603419316	0.838	0.401	4.15423291730895e-44	GS	TNFRSF1B
BAZ1A	2.61210280042611e-48	0.255574580607545	0.676	0.264	4.68689605480456e-44	GS	BAZ1A
CD47	2.84640623343893e-48	0.346149706696339	0.851	0.409	5.10730670465948e-44	GS	CD47
RAB1A	2.920619543013e-48	0.427696342913361	0.947	0.601	5.24046764602823e-44	GS	RAB1A
TRIM14	2.93074891120815e-48	0.251721305143351	0.672	0.258	5.25864277138079e-44	GS	TRIM14
RIN2	2.95164746556519e-48	0.366286364626244	0.878	0.444	5.29614104746362e-44	GS	RIN2
CCNYL1	2.99456111314913e-48	0.314642580711118	0.816	0.37	5.37314100532348e-44	GS	CCNYL1
SLC12A7	3.01631359557515e-48	0.341651430036746	0.832	0.394	5.4121714845405e-44	GS	SLC12A7
NIN	3.09632789830384e-48	0.283847359109418	0.765	0.328	5.55574114792657e-44	GS	NIN
RFTN1	3.86989059655755e-48	0.305949503298915	0.721	0.31	6.94374469740321e-44	GS	RFTN1
ROCK1	5.1065203631577e-48	0.377453549436591	0.903	0.502	9.16262948761386e-44	GS	ROCK1
CBX6	6.00951115240856e-48	0.353610864772164	0.865	0.435	1.07828658607667e-43	GS	CBX6
PIP5K1C	7.05641602162909e-48	0.296922057132813	0.754	0.324	1.26613272676091e-43	GS	PIP5K1C
TRIM38	7.19413238523895e-48	0.357103796412712	0.891	0.439	1.29084317388343e-43	GS	TRIM38
SGSH	7.94669583374373e-48	0.26944089658064	0.732	0.298	1.42587563344864e-43	GS	SGSH
BCL3	1.18548122943534e-47	0.40554783712353	0.865	0.46	2.12710896997582e-43	GS	BCL3
DDHD1	1.22651085054161e-47	0.29208610642155	0.75	0.313	2.2007284191268e-43	GS	DDHD1
YIF1B	1.35531920335721e-47	0.330006927825677	0.792	0.36	2.43184924658384e-43	GS	YIF1B
ITGB5	1.41361800828066e-47	0.325243853973248	0.789	0.356	2.53645479225799e-43	GS	ITGB5
CAPZB	1.96686942193803e-47	0.380794325206127	0.998	0.904	3.5291538037834e-43	GS	CAPZB
SERPINB1	2.54601934890612e-47	0.284321035617099	0.723	0.298	4.56832251774225e-43	GS	SERPINB1
RAB7A	2.94268649790704e-47	0.397378006159487	0.991	0.831	5.2800623831946e-43	GS	RAB7A
AGTRAP	3.17369545485488e-47	0.273054769535045	0.752	0.312	5.69456175464611e-43	GS	AGTRAP
EDEM1	3.92893093950884e-47	0.288399321499714	0.75	0.328	7.04968078476072e-43	GS	EDEM1
SNAP23	4.15001404424698e-47	0.401469348206216	0.922	0.53	7.44637019959235e-43	GS	SNAP23
PLSCR1	5.12746070909915e-47	0.443160392739485	0.954	0.618	9.2002027503366e-43	GS	PLSCR1
DAP	5.44883680954773e-47	0.264036046843483	0.694	0.276	9.77684788737149e-43	GS	DAP
PI4KA	5.75191190924741e-47	0.377823132903439	0.893	0.494	1.03206555387626e-42	GS	PI4KA
CREG1	6.35616727469195e-47	0.4357528868556	0.96	0.657	1.14048709409798e-42	GS	CREG1
BST2	6.86234394671539e-47	0.428969183040868	0.991	0.752	1.23131037435914e-42	GS	BST2
CXCL10	1.05585137537453e-46	0.345038081170098	0.521	0.188	1.89451412283452e-42	GS	CXCL10
RAB35	1.08928428698515e-46	0.360569788778343	0.878	0.446	1.95450279613745e-42	GS	RAB35
KLHL5	1.16866154495983e-46	0.311682578403534	0.86	0.399	2.09692941012142e-42	GS	KLHL5
RASSF1	1.34063032629074e-46	0.327093501808955	0.798	0.361	2.40549299446347e-42	GS	RASSF1
CD163.1	1.41124271051348e-46	0.545819852254035	0.984	0.745	2.53219279547434e-42	GS	CD163
CNOT8	1.65302209996815e-46	0.303686170478682	0.814	0.368	2.96601755397285e-42	GS	CNOT8
TRAFD1	1.72739217887452e-46	0.303155824612303	0.783	0.347	3.09945978655454e-42	GS	TRAFD1
CYP4V2	1.8515369683574e-46	0.265437710892461	0.761	0.322	3.32221278232368e-42	GS	CYP4V2
MT2A.1	2.51144734270964e-46	0.463215021937387	1	0.95	4.50628996702391e-42	GS	MT2A
DAZAP2	2.65559554402028e-46	0.32112458152548	0.829	0.391	4.76493508463559e-42	GS	DAZAP2
CST3.1	2.95510642577466e-46	0.470152944715929	1	0.996	5.30234745976748e-42	GS	CST3
IER2	3.51011322329141e-46	0.277979535760732	0.749	0.321	6.29819615655177e-42	GS	IER2
TP53I3	3.54730183169784e-46	0.259387702331786	0.703	0.287	6.36492367661544e-42	GS	TP53I3
BLOC1S2	3.81874504903002e-46	0.378734613274495	0.913	0.516	6.85197424147456e-42	GS	BLOC1S2
RUNX1	4.22264712789395e-46	0.425257940248039	0.96	0.63	7.57669574158011e-42	GS	RUNX1
APH1A	4.28124861966059e-46	0.401771274687604	0.962	0.633	7.68184439825699e-42	GS	APH1A
CARD19	4.32245364746326e-46	0.378996828120843	0.916	0.527	7.75577857964333e-42	GS	CARD19
ANKRD13D	4.71488076169525e-46	0.343026286683339	0.862	0.417	8.4599105507098e-42	GS	ANKRD13D
TPCN2	5.13184728308829e-46	0.257320346573619	0.663	0.26	9.20807358004531e-42	GS	TPCN2
SLC25A39	6.36687147141242e-46	0.343547445930344	0.863	0.429	1.14240774811553e-41	GS	SLC25A39
IRAK1	6.63472280606211e-46	0.358457952381165	0.916	0.498	1.19046831309172e-41	GS	IRAK1
LRRC59	7.26630744060059e-46	0.256906132507891	0.707	0.288	1.30379354406696e-41	GS	LRRC59
TMEM189	7.3171544691939e-46	0.346608699874111	0.807	0.387	1.31291702640746e-41	GS	TMEM189
TMEM30A	7.70285179567011e-46	0.38883402546464	0.882	0.493	1.38212269769709e-41	GS	TMEM30A
ATP6V0D1	7.78754004075677e-46	0.413082938328372	0.978	0.75	1.39731830951299e-41	GS	ATP6V0D1
STIMATE	8.57025992169648e-46	0.308013123668824	0.794	0.361	1.53776173775e-41	GS	STIMATE
HEXA	9.55133799184483e-46	0.428847535685598	0.967	0.604	1.71379657587672e-41	GS	HEXA
FAM20C	9.72308344697801e-46	0.359177721044087	0.849	0.428	1.74461286289127e-41	GS	FAM20C
MKNK1	1.02017897951156e-45	0.354731877008003	0.885	0.469	1.83050714293759e-41	GS	MKNK1
HSD17B11	1.14010094927451e-45	0.311068771870852	0.747	0.33	2.04568313328325e-41	GS	HSD17B11
RALGDS	1.27779712649512e-45	0.351851584735942	0.818	0.399	2.2927513840702e-41	GS	RALGDS
GRAMD1A	1.38212811045274e-45	0.405290313787656	0.887	0.506	2.47995246858536e-41	GS	GRAMD1A
PRRC2C	1.39878931422971e-45	0.382682893272837	0.991	0.844	2.50984766652237e-41	GS	PRRC2C
CALU	1.79789032986149e-45	0.386118033393863	0.911	0.513	3.22595461887047e-41	GS	CALU
MAPRE1	2.05720864456616e-45	0.390300903088233	0.936	0.577	3.69124947094505e-41	GS	MAPRE1
ADAR	2.69463494900981e-45	0.38788467169989	0.954	0.597	4.83498348900831e-41	GS	ADAR
SUMF2	3.07911832350524e-45	0.337183096747214	0.821	0.404	5.52486200786545e-41	GS	SUMF2
ACAP2	3.49015553093669e-45	0.325737921635362	0.82	0.387	6.2623860691597e-41	GS	ACAP2
TRIP6	3.70867048011717e-45	0.277926021760398	0.758	0.33	6.65446744247424e-41	GS	TRIP6
TMX1	3.98369217967393e-45	0.380934411442605	0.922	0.522	7.14793887798893e-41	GS	TMX1
ACAP1	4.03175639137208e-45	0.346307837173843	0.827	0.401	7.23418049303893e-41	GS	ACAP1
MGAT4B	4.3233211611064e-45	0.389916013079649	0.916	0.54	7.75733515937322e-41	GS	MGAT4B
ST8SIA4	4.33369636142516e-45	0.256528046989309	0.665	0.264	7.77595138130516e-41	GS	ST8SIA4
CERCAM	4.80392697614042e-45	0.268621090571811	0.73	0.314	8.61968617328876e-41	GS	CERCAM
CREB3L2	5.54326047598017e-45	0.26883367914414	0.765	0.328	9.94627227205121e-41	GS	CREB3L2
CBR1	6.02271600338215e-45	0.301802619807898	0.831	0.381	1.08065593248686e-40	GS	CBR1
LUM.1	6.08398860668792e-45	0.515213481617434	0.976	0.712	1.09165007569801e-40	GS	LUM
ALG5	7.96085751071406e-45	0.277100996647906	0.8	0.357	1.42841666314742e-40	GS	ALG5
IRF2	9.23695227546832e-45	0.275476272269	0.814	0.365	1.65738634678728e-40	GS	IRF2
AP2M1	9.60864777984707e-45	0.390975173497661	0.991	0.814	1.72407967113796e-40	GS	AP2M1
SIGIRR	9.64110965517648e-45	0.311606722446199	0.834	0.394	1.72990430542832e-40	GS	SIGIRR
FKBP1A	1.17893527203304e-44	0.399013909746531	0.984	0.784	2.11536355860888e-40	GS	FKBP1A
HSP90B1	1.340691098019e-44	0.32586003025183	0.831	0.402	2.40560203717549e-40	GS	HSP90B1
STX10	1.40012444112764e-44	0.30289500640779	0.818	0.385	2.51224328471533e-40	GS	STX10
KLF4	1.52047691230989e-44	0.253887335636724	0.709	0.295	2.72819172375763e-40	GS	KLF4
NCOA4	1.59174954454579e-44	0.413184015457621	0.911	0.556	2.85607620777851e-40	GS	NCOA4
ATM	1.66474247032625e-44	0.308111698268552	0.807	0.378	2.9870474145064e-40	GS	ATM
CYP1B1	1.6815073120103e-44	0.322151579234685	0.811	0.384	3.01712856994008e-40	GS	CYP1B1
SCAMP2	1.84663077584676e-44	0.363944456024938	0.891	0.489	3.31340960110184e-40	GS	SCAMP2
TSPAN14	1.91127343378898e-44	0.332611632491517	0.82	0.399	3.42939792224757e-40	GS	TSPAN14
CLPTM1L	1.97591156284972e-44	0.368094089729098	0.936	0.54	3.54537811722124e-40	GS	CLPTM1L
CALHM2	2.02539781237985e-44	0.292069279293122	0.761	0.339	3.63417129475317e-40	GS	CALHM2
CSGALNACT2	2.0522203740676e-44	0.384340511668691	0.885	0.495	3.6822990171895e-40	GS	CSGALNACT2
DEGS1	2.27599922791152e-44	0.322756102714419	0.827	0.403	4.08382541464165e-40	GS	DEGS1
WDR11	2.98062378039013e-44	0.319930738102047	0.834	0.401	5.348133249154e-40	GS	WDR11
PCSK7	3.88038721283705e-44	0.367237929599134	0.902	0.494	6.96257877599351e-40	GS	PCSK7
LAMP3	4.13770335837718e-44	0.256082738298891	0.401	0.125	7.42428113593618e-40	GS	LAMP3
JAK2	4.5303144715143e-44	0.301422715969887	0.77	0.354	8.12874325623811e-40	GS	JAK2
MYDGF	4.73374308245549e-44	0.358119522138614	0.814	0.414	8.49375521284988e-40	GS	MYDGF
CTSL	5.06504591302509e-44	0.363551036021624	0.914	0.513	9.08821188174091e-40	GS	CTSL
UBE2E2	5.3323796516285e-44	0.411912341972055	0.973	0.687	9.56788880891702e-40	GS	UBE2E2
APOL3	5.56330066889833e-44	0.390720790322268	0.944	0.568	9.98223039020428e-40	GS	APOL3
NXF1	5.59444655654044e-44	0.397074437370628	0.947	0.592	1.00381154564005e-39	GS	NXF1
SDF2L1	5.98911180999354e-44	0.297285376575502	0.738	0.324	1.07462633206714e-39	GS	SDF2L1
THY1	7.19752781406583e-44	0.276895076918713	0.679	0.287	1.29145241567783e-39	GS	THY1
TM9SF2	7.98636519286095e-44	0.325637505095454	0.862	0.433	1.43299350655504e-39	GS	TM9SF2
ITPA	8.14379339166641e-44	0.268684689649571	0.734	0.316	1.4612408482667e-39	GS	ITPA
TMEM123	1.06542377742131e-43	0.373074557737235	0.882	0.476	1.91168988382705e-39	GS	TMEM123
GNAQ	1.08558210817637e-43	0.378165571393965	0.916	0.545	1.94785997670086e-39	GS	GNAQ
SLC4A2	1.23140808367629e-43	0.286429973608948	0.761	0.334	2.20951552454037e-39	GS	SLC4A2
USP4	1.3550555484486e-43	0.389012775358001	0.938	0.552	2.43137617058132e-39	GS	USP4
IDS	1.37566996822227e-43	0.384125011819072	0.953	0.613	2.46836462398122e-39	GS	IDS
PGLS	1.46020680211827e-43	0.373568956003106	0.9	0.509	2.62004906504082e-39	GS	PGLS
EPB41L3	1.52859611354697e-43	0.372460730729252	0.922	0.542	2.74276000653733e-39	GS	EPB41L3
FAM49A	1.64050887294252e-43	0.264174593293098	0.716	0.312	2.94356507072077e-39	GS	FAM49A
PDCD6	1.8482539184181e-43	0.380455305059633	0.938	0.573	3.31632200581759e-39	GS	PDCD6
ITPRIPL2	2.12063545475689e-43	0.263720269055346	0.783	0.351	3.80505619647029e-39	GS	ITPRIPL2
COL5A1	2.39648686578417e-43	0.286382104296222	0.74	0.316	4.30001638327654e-39	GS	COL5A1
FRMD4B	2.49153925712593e-43	0.31522815075684	0.814	0.384	4.47056888906105e-39	GS	FRMD4B
CLN3	2.7980857867079e-43	0.255910107533459	0.75	0.323	5.02060532708999e-39	GS	CLN3
TCEAL8	2.98675642922384e-43	0.282912784916802	0.789	0.353	5.35913706095634e-39	GS	TCEAL8
GRIPAP1	3.09410217217158e-43	0.309098653268246	0.792	0.388	5.55174752752746e-39	GS	GRIPAP1
TBC1D14	3.3027666739045e-43	0.308441081438815	0.834	0.402	5.92615424298685e-39	GS	TBC1D14
CBLB	3.93768092523276e-43	0.254137589688977	0.743	0.311	7.06538088414515e-39	GS	CBLB
SSBP3	4.0061247496402e-43	0.398078365977277	0.876	0.485	7.18818963827942e-39	GS	SSBP3
TBC1D22A	4.30581929711897e-43	0.299399965892473	0.854	0.419	7.72593156482057e-39	GS	TBC1D22A
ST6GAL1	4.78217205717148e-43	0.295384770635933	0.78	0.361	8.58065132218279e-39	GS	ST6GAL1
ATF6B	5.05783699390017e-43	0.267943376677784	0.798	0.361	9.07527691815507e-39	GS	ATF6B
ENTPD4	5.3167467305103e-43	0.269428722643865	0.75	0.333	9.53983865855464e-39	GS	ENTPD4
GABARAP	5.36266234922094e-43	0.30388011716354	1	0.974	9.62222505320714e-39	GS	GABARAP
ANKRD13A	5.63504097666074e-43	0.265124269571627	0.714	0.307	1.01109540244224e-38	GS	ANKRD13A
UTP3	7.1794212798983e-43	0.254955281135928	0.73	0.311	1.28820356025215e-38	GS	UTP3
TP53	7.28006230122435e-43	0.266672922324367	0.725	0.321	1.30626157870869e-38	GS	TP53
CCL19.1	7.37213031255837e-43	0.693863308452442	0.991	0.837	1.32278134198235e-38	GS	CCL19
TGM2	7.58975748611136e-43	0.516077327034102	0.791	0.422	1.36183018573296e-38	GS	TGM2
GPR108	7.77623652717166e-43	0.253327838309983	0.75	0.322	1.39529012007041e-38	GS	GPR108
HSPH1	7.78330847661438e-43	0.272978500425334	0.798	0.366	1.39655903995892e-38	GS	HSPH1
GOLPH3	8.04978241976445e-43	0.388864080020737	0.962	0.655	1.44437245957834e-38	GS	GOLPH3
MT1G	8.67321499807211e-43	0.32403792617757	0.521	0.194	1.55623496710408e-38	GS	MT1G
TMEM173	8.67687849370309e-43	0.35071875470088	0.92	0.5	1.55689230812514e-38	GS	TMEM173
SEPTIN9	9.04153898477969e-43	0.353862616589487	0.909	0.529	1.62232334003902e-38	GS	SEPTIN9
SLC3A2	9.34954881269547e-43	0.392209630619244	0.911	0.522	1.67758954346195e-38	GS	SLC3A2
VPS37C	9.35982567237231e-43	0.293526368376016	0.772	0.354	1.67943352039376e-38	GS	VPS37C
ALDH1A1	1.14513097453539e-42	0.326071098709991	0.809	0.387	2.05470850760885e-38	GS	ALDH1A1
IRF3	1.19598825950797e-42	0.370074758864322	0.887	0.485	2.14596173403515e-38	GS	IRF3
RALA	1.233064143329e-42	0.381312904829129	0.827	0.439	2.21248699237523e-38	GS	RALA
ETHE1	1.37455794705529e-42	0.342052896169189	0.854	0.455	2.46636932440132e-38	GS	ETHE1
TRAF7	1.39900708273631e-42	0.287852981016552	0.785	0.359	2.51023840855375e-38	GS	TRAF7
DAB2.1	1.41687467277108e-42	0.4051363883359	0.962	0.65	2.54229822535315e-38	GS	DAB2
SEC22B	1.44164772270087e-42	0.345853815742976	0.887	0.501	2.58674850884217e-38	GS	SEC22B
YWHAB	1.44705486733316e-42	0.303133836115049	0.843	0.413	2.59645054845589e-38	GS	YWHAB
GNPTG	1.46093570454528e-42	0.390681617105377	0.967	0.622	2.6213569346656e-38	GS	GNPTG
RNF44	1.93941178330847e-42	0.271698445828856	0.754	0.336	3.47988656279038e-38	GS	RNF44
HIST1H4B	2.20632521061457e-42	0.271195882926732	0.67	0.285	3.95880932540573e-38	GS	HIST1H4B
RPN1	2.30270163144598e-42	0.359827598661673	0.931	0.579	4.13173753730352e-38	GS	RPN1
LRP10	2.61080863843026e-42	0.372805179641651	0.984	0.71	4.68457393993542e-38	GS	LRP10
SDC3.1	2.68078969585972e-42	0.473488143488259	0.922	0.57	4.8101409512811e-38	GS	SDC3
CYB5A	2.68816428030965e-42	0.319883386846551	0.845	0.416	4.82337316815961e-38	GS	CYB5A
TSPAN4	3.10063288343088e-42	0.462168339883481	0.974	0.701	5.56346558274003e-38	GS	TSPAN4
NONO	3.59663085193762e-42	0.378464559946759	0.989	0.8	6.45343473763167e-38	GS	NONO
CLIC4	3.64349923440298e-42	0.371249792280265	0.882	0.498	6.53753067628927e-38	GS	CLIC4
SSR2	3.70064058526262e-42	0.353971173428667	0.929	0.535	6.64005940213672e-38	GS	SSR2
RIT1	4.20055002816809e-42	0.265282561132232	0.718	0.314	7.53704691554201e-38	GS	RIT1
MCM3	5.09157623818782e-42	0.263773765799168	0.681	0.289	9.13581524418041e-38	GS	MCM3
GLTP	5.47590285287944e-42	0.263128565207411	0.712	0.308	9.82541248892158e-38	GS	GLTP
SRSF3	6.38759342398433e-42	0.395583637830419	0.989	0.803	1.14612588806551e-37	GS	SRSF3
TFE3	6.42923993124111e-42	0.25292517454652	0.745	0.322	1.15359852086259e-37	GS	TFE3
HIST1H1E	7.49420162552386e-42	0.435642886103736	0.982	0.787	1.34468459766775e-37	GS	HIST1H1E
CFB.1	7.95636646322414e-42	0.360156432775679	0.86	0.445	1.42761083449631e-37	GS	CFB
ARHGAP26	8.66885426614267e-42	0.276127318218571	0.818	0.376	1.55545252097398e-37	GS	ARHGAP26
NFKB1	8.7847296345868e-42	0.353215613733498	0.851	0.432	1.57624403833391e-37	GS	NFKB1
BNIP3L	1.31191401274596e-41	0.384762315235506	0.903	0.555	2.35396731307008e-37	GS	BNIP3L
CD99	1.54780017626734e-41	0.336358611912257	1	0.931	2.77721785627649e-37	GS	CD99
HTT	1.88141445857246e-41	0.338370050014997	0.903	0.494	3.37582196301656e-37	GS	HTT
TRABD	1.90456390640606e-41	0.26240644276115	0.801	0.375	3.41735901726439e-37	GS	TRABD
GIMAP5	1.90516097875796e-41	0.297289911359818	0.811	0.381	3.41843034418541e-37	GS	GIMAP5
DPP7	2.10147487346679e-41	0.356487125485764	0.913	0.536	3.77067636546145e-37	GS	DPP7
PITPNB	2.3894465882176e-41	0.329074096389298	0.865	0.454	4.28738401323884e-37	GS	PITPNB
SLC39A7	2.39288289785889e-41	0.286244376925987	0.794	0.375	4.2935497836282e-37	GS	SLC39A7
SURF4	2.80968568043643e-41	0.346014714106631	0.923	0.541	5.04141901640709e-37	GS	SURF4
FLI1	3.124055985211e-41	0.323657968656093	0.851	0.428	5.60549365426409e-37	GS	FLI1
ATF3	3.29129240620834e-41	0.306580635098495	0.55	0.216	5.90556596445963e-37	GS	ATF3
APEX1	3.88813530902117e-41	0.35566408135326	0.9	0.53	6.97648118497668e-37	GS	APEX1
PARP14.1	4.06911965142511e-41	0.388884138051997	0.971	0.685	7.30122139055208e-37	GS	PARP14
RNF135	4.09349953308873e-41	0.264745120442577	0.781	0.349	7.3449662122211e-37	GS	RNF135
CLU.1	5.30818772633546e-41	0.586727620835297	0.995	0.855	9.52448123736371e-37	GS	CLU
SPTLC2	6.34830937957523e-41	0.282856251719377	0.785	0.365	1.13907715197718e-36	GS	SPTLC2
SNX29	6.60114716866955e-41	0.326948886411459	0.871	0.438	1.18444383647438e-36	GS	SNX29
HSD17B4	7.1166724978369e-41	0.259550752996933	0.792	0.356	1.27694454628687e-36	GS	HSD17B4
TRPS1	8.36131330008593e-41	0.251599531362884	0.716	0.307	1.50027044543442e-36	GS	TRPS1
EML3	8.98609847868496e-41	0.314278617116118	0.831	0.414	1.61237565003044e-36	GS	EML3
SLC38A10	1.09405466980097e-40	0.318289610551834	0.898	0.479	1.96306229402387e-36	GS	SLC38A10
CLTC	1.25038517204376e-40	0.381754582275063	0.971	0.668	2.24356611419812e-36	GS	CLTC
CTSA	1.35334998114319e-40	0.339911190606824	0.891	0.477	2.42831587116523e-36	GS	CTSA
SCARF1	1.35958705825033e-40	0.298377190055989	0.763	0.364	2.43950705861857e-36	GS	SCARF1
PACSIN2	1.47754198435389e-40	0.291700301726709	0.807	0.38	2.65115358252618e-36	GS	PACSIN2
SLC39A1	1.55256723757255e-40	0.373927105797616	0.922	0.586	2.78577139437643e-36	GS	SLC39A1
SLC39A13	1.59557516536194e-40	0.342011798769618	0.834	0.438	2.86294051920893e-36	GS	SLC39A13
HDAC1	1.62717880668833e-40	0.270214751024228	0.719	0.319	2.91964693284087e-36	GS	HDAC1
TGFBR1	1.87319415470345e-40	0.254118736449842	0.681	0.297	3.3610722717844e-36	GS	TGFBR1
TAX1BP3	1.92069051951759e-40	0.267188364816389	0.758	0.351	3.44629499917042e-36	GS	TAX1BP3
KDM2B	2.42923137779824e-40	0.278571916494918	0.741	0.333	4.35876986118338e-36	GS	KDM2B
ADAM9	2.65859395540765e-40	0.300366194477352	0.838	0.426	4.77031513418795e-36	GS	ADAM9
ZC3HAV1	2.85362864133327e-40	0.256673821268643	0.767	0.347	5.1202658711443e-36	GS	ZC3HAV1
TXNDC12	2.86078207219266e-40	0.312066956451418	0.842	0.429	5.1331012721353e-36	GS	TXNDC12
DRAM2	3.19785549069779e-40	0.253066842524351	0.769	0.35	5.73791210695905e-36	GS	DRAM2
COPE	3.63967501220514e-40	0.364422787685026	0.991	0.797	6.53066887439969e-36	GS	COPE
ANP32B	4.21477750900629e-40	0.372640549341973	0.931	0.579	7.56257528440999e-36	GS	ANP32B
TCF25	5.0212730591256e-40	0.368961307272314	0.976	0.685	9.00967024998907e-36	GS	TCF25
MRTFA	5.11512004516381e-40	0.381718242462283	0.929	0.58	9.17805989703742e-36	GS	MRTFA
GDI1	5.15889151093137e-40	0.363289016389578	0.958	0.643	9.25659903806415e-36	GS	GDI1
HMG20B	6.43280828372463e-40	0.325485024400252	0.834	0.437	1.15423879034871e-35	GS	HMG20B
HNRNPUL1	6.9312185622505e-40	0.342351891513303	1	0.907	1.24366854662461e-35	GS	HNRNPUL1
CABIN1	7.48087064568824e-40	0.263334696102782	0.778	0.357	1.34229261995584e-35	GS	CABIN1
HNRNPC	9.67067718267186e-40	0.352748857684928	0.993	0.859	1.73520960688681e-35	GS	HNRNPC
CTNND1	1.06894779879123e-39	0.337662800503018	0.898	0.525	1.91801303537111e-35	GS	CTNND1
SDF4	1.20841955768082e-39	0.373423185085164	0.989	0.807	2.16826721234669e-35	GS	SDF4
DHRS9	1.26768490626704e-39	0.402486027604834	0.893	0.514	2.27460702731494e-35	GS	DHRS9
CIB1	1.3448022821525e-39	0.266998153893834	0.785	0.368	2.41297873486624e-35	GS	CIB1
TYK2	1.60313047248203e-39	0.311184574779966	0.852	0.445	2.87649700677451e-35	GS	TYK2
VPS26B	2.07776159089356e-39	0.276075037483548	0.847	0.406	3.72812762254031e-35	GS	VPS26B
ANXA11	2.28798339968659e-39	0.342126313833095	0.995	0.914	4.10532861405765e-35	GS	ANXA11
SUN2	2.66958616874676e-39	0.365752171696992	0.922	0.609	4.79003846258232e-35	GS	SUN2
STARD3	3.35855910729548e-39	0.257662250488223	0.783	0.363	6.02626260622027e-35	GS	STARD3
ATP11A	4.29895663304729e-39	0.251212259834399	0.743	0.341	7.71361788667675e-35	GS	ATP11A
POLR2G	4.55587168327308e-39	0.338636454724607	0.938	0.564	8.17460056129689e-35	GS	POLR2G
MARCKSL1	4.64085252847387e-39	0.295312057035832	0.705	0.317	8.32708169184067e-35	GS	MARCKSL1
SERPING1	4.80665430650306e-39	0.426408617997751	0.987	0.735	8.62457982215845e-35	GS	SERPING1
MOB3A	5.00991141250512e-39	0.279046521933901	0.845	0.415	8.98928404745794e-35	GS	MOB3A
IFNAR2	5.51161410471353e-39	0.255220755393875	0.78	0.352	9.88948918808748e-35	GS	IFNAR2
ARRDC1	5.56446489536839e-39	0.25698839787771	0.738	0.335	9.9843193617595e-35	GS	ARRDC1
TSC22D4	6.06032091360125e-39	0.305954750627063	0.834	0.415	1.08740338152747e-34	GS	TSC22D4
DDOST	6.96558924982737e-39	0.275672002438922	0.798	0.382	1.24983567909652e-34	GS	DDOST
EIF6	7.13056265882225e-39	0.314526369054319	0.878	0.468	1.27943685787248e-34	GS	EIF6
HIF1A	7.13158417342902e-39	0.301644337020851	0.803	0.393	1.27962014823837e-34	GS	HIF1A
A2M	1.01540836672181e-38	0.402230273572579	0.996	0.833	1.82194723240895e-34	GS	A2M
VPS53	1.02494900849665e-38	0.295181826764279	0.874	0.467	1.83906600594553e-34	GS	VPS53
CD164	1.03542686295823e-38	0.378216900193165	0.949	0.632	1.85786642020595e-34	GS	CD164
PPP4C	1.05396980903571e-38	0.284579569667377	0.843	0.428	1.89113802835278e-34	GS	PPP4C
FURIN	1.13496645463012e-38	0.302837911868631	0.811	0.408	2.03647030954282e-34	GS	FURIN
IFI27.1	1.26386868246079e-38	0.432254660317988	0.989	0.824	2.2677595769394e-34	GS	IFI27
AGO1	1.34042184789967e-38	0.267342749486871	0.798	0.385	2.40511892168638e-34	GS	AGO1
LMNA	1.54825523396621e-38	0.403386873814914	0.993	0.84	2.77803436630558e-34	GS	LMNA
PRMT2	1.72620115783552e-38	0.357843040653641	0.954	0.629	3.09732273750428e-34	GS	PRMT2
XPC	1.83272369812186e-38	0.284428814177799	0.834	0.418	3.28845613154005e-34	GS	XPC
ZNFX1	2.3000802215586e-38	0.321836200658171	0.903	0.495	4.1270339415426e-34	GS	ZNFX1
GATAD2A	2.31889714582845e-38	0.334545105782591	0.916	0.529	4.16079714875998e-34	GS	GATAD2A
FBXO7	2.41962664268535e-38	0.32082623143125	0.914	0.517	4.34153608497033e-34	GS	FBXO7
ATP1A1	3.19501453133052e-38	0.31617269633284	0.814	0.42	5.73281457356636e-34	GS	ATP1A1
FRG1	3.53798101707194e-38	0.258126837804031	0.769	0.366	6.34819933893218e-34	GS	FRG1
LENG8	3.62494317352797e-38	0.351458425169374	0.989	0.836	6.50423553626124e-34	GS	LENG8
STX7	4.42678474402666e-38	0.360187552335004	0.911	0.565	7.94297986620703e-34	GS	STX7
AIP	5.46778382834228e-38	0.292583708329465	0.843	0.428	9.81084452319455e-34	GS	AIP
RBM15B	5.52233615532033e-38	0.266002192190824	0.794	0.378	9.90872776349127e-34	GS	RBM15B
MS4A7	6.10355029186236e-38	0.268759729242407	0.798	0.389	1.09516002886886e-33	GS	MS4A7
IER5	6.27951429757302e-38	0.321128979754875	0.851	0.466	1.12673325041353e-33	GS	IER5
SH3BP5	7.26762074160558e-38	0.33626708635729	0.869	0.477	1.30402918966629e-33	GS	SH3BP5
ZFP36	7.27119150040923e-38	0.325425408212593	0.898	0.494	1.30466989091843e-33	GS	ZFP36
LAMTOR4	7.6320868391084e-38	0.343560829192319	0.995	0.836	1.36942534154122e-33	GS	LAMTOR4
NBN	7.68219545302795e-38	0.25515901801069	0.761	0.355	1.37841633013681e-33	GS	NBN
BUB3	7.8356090283051e-38	0.326393775694374	0.872	0.479	1.40594332794878e-33	GS	BUB3
AGAP3	8.34091168186294e-38	0.321895710820553	0.872	0.486	1.49660978307667e-33	GS	AGAP3
WASHC2C	9.34341216899668e-38	0.270385633759829	0.847	0.409	1.67648844548308e-33	GS	WASHC2C
SLCO3A1	1.44111783062036e-37	0.274375286755371	0.807	0.382	2.58579772348212e-33	GS	SLCO3A1
CLN6	1.45240173001461e-37	0.282208703778036	0.829	0.417	2.60604442416522e-33	GS	CLN6
SCARB1	1.50805851520882e-37	0.286138460219032	0.787	0.374	2.70590939383919e-33	GS	SCARB1
FAM32A	1.66201549265249e-37	0.302849231851597	0.88	0.474	2.98215439846636e-33	GS	FAM32A
ARHGAP17	1.73373280623071e-37	0.358270312490726	0.956	0.648	3.11083677421976e-33	GS	ARHGAP17
GLS	1.83847621287707e-37	0.274704091703131	0.832	0.415	3.29877786876533e-33	GS	GLS
VTI1A	2.40991461962323e-37	0.286061711351372	0.891	0.467	4.32410980198997e-33	GS	VTI1A
SEC61A1	2.46720927472134e-37	0.281749955511712	0.867	0.45	4.4269136016325e-33	GS	SEC61A1
RASA2	3.96644491551737e-37	0.311688577215171	0.902	0.511	7.11699211191282e-33	GS	RASA2
PIGT	3.98648085236715e-37	0.277008209358813	0.871	0.438	7.15294259340238e-33	GS	PIGT
TANK	4.1881341884337e-37	0.27356290694905	0.785	0.376	7.51476917430659e-33	GS	TANK
TMEM127	5.28336352751319e-37	0.262007094787527	0.781	0.372	9.47993917741691e-33	GS	TMEM127
GGT5.1	6.78889622184159e-37	0.262364234496508	0.8	0.382	1.21813164908504e-32	GS	GGT5
GSTP1	7.05361965150857e-37	0.321121499803723	0.998	0.936	1.26563097407018e-32	GS	GSTP1
FGD5	9.90667284083792e-37	0.262790833893173	0.667	0.303	1.77755430783155e-32	GS	FGD5
ERP44	1.98541824108186e-36	0.285140385968708	0.88	0.468	3.56243594997319e-32	GS	ERP44
TAP2	2.45844789951539e-36	0.348839036096862	0.958	0.632	4.41119306610047e-32	GS	TAP2
MADD	2.72798962760584e-36	0.270577316190827	0.734	0.353	4.89483178881316e-32	GS	MADD
DYNLL1	2.7658015690886e-36	0.344022714697216	0.923	0.555	4.96267775541567e-32	GS	DYNLL1
HNRNPF	2.79754749696935e-36	0.309908249585415	0.86	0.466	5.01963947381211e-32	GS	HNRNPF
TMEM63A	3.86180878999989e-36	0.257116898296619	0.829	0.409	6.9292435118968e-32	GS	TMEM63A
ME1	3.90801733574999e-36	0.266126402574875	0.787	0.382	7.01215550553621e-32	GS	ME1
PPP1R10	3.96534806128592e-36	0.273184274819299	0.816	0.41	7.11502402636532e-32	GS	PPP1R10
DENND4C	4.203871499531e-36	0.287258893014993	0.829	0.419	7.54300663160847e-32	GS	DENND4C
ANKRD36C	4.69485356838593e-36	0.292937120827725	0.88	0.465	8.42397575775488e-32	GS	ANKRD36C
HNRNPH1	5.32188835314568e-36	0.347392330757734	0.982	0.685	9.5490642720493e-32	GS	HNRNPH1
ARHGEF10L	5.73377202127714e-36	0.371527429051888	0.956	0.696	1.02881071377776e-31	GS	ARHGEF10L
TMEM50A	6.35561126178458e-36	0.352080405413668	0.976	0.699	1.14038732870201e-31	GS	TMEM50A
ALG13	6.73745896331491e-36	0.262414817498492	0.812	0.4	1.20890226178759e-31	GS	ALG13
C6orf62	7.04573246602807e-36	0.314710290165765	0.923	0.565	1.26421577637942e-31	GS	C6orf62
TXLNA	7.55413125544198e-36	0.276971472921025	0.836	0.442	1.35543777116395e-31	GS	TXLNA
IL1R1	9.75314102601883e-36	0.260516052026263	0.82	0.402	1.75000609429856e-31	GS	IL1R1
AP1S2	9.93243058909003e-36	0.360275970796666	0.903	0.573	1.78217602060042e-31	GS	AP1S2
MFSD10	1.06698677084077e-35	0.280773167283071	0.818	0.42	1.9144943629196e-31	GS	MFSD10
C17orf49	1.09513688691015e-35	0.328007804516886	0.883	0.505	1.96500411618289e-31	GS	C17orf49
NBL1	1.17777058022124e-35	0.37831236296337	0.936	0.575	2.11327375209097e-31	GS	NBL1
LGALS1	1.24626848820073e-35	0.28818078734099	1	0.975	2.23617954837857e-31	GS	LGALS1
FGFR1	2.44826331980256e-35	0.31063270019755	0.913	0.519	4.39291887472174e-31	GS	FGFR1
UCP2	2.7193041765185e-35	0.344076559099034	0.982	0.766	4.87924748392714e-31	GS	UCP2
CHKB	2.80054025271734e-35	0.330160115234663	0.953	0.567	5.02500937545073e-31	GS	CHKB
SIGLEC1	3.62305257404938e-35	0.368282652559696	0.858	0.522	6.5008432336168e-31	GS	SIGLEC1
PRXL2A	4.12240788983865e-35	0.265497161104937	0.821	0.422	7.39683647673749e-31	GS	PRXL2A
EGLN2	4.94766247703465e-35	0.315074474488002	0.927	0.547	8.87759078254327e-31	GS	EGLN2
ATXN2L	6.66282920562666e-35	0.331863690176622	0.953	0.574	1.19551144436559e-30	GS	ATXN2L
SHISA5	8.40698542353458e-35	0.293349630491426	0.887	0.504	1.50846539454481e-30	GS	SHISA5
SPCS3	8.54162275355459e-35	0.308853110088299	0.936	0.59	1.5326233706703e-30	GS	SPCS3
GBP4	1.25692302135003e-34	0.311512624611684	0.88	0.501	2.25529697720835e-30	GS	GBP4
SNX17	1.64408863354302e-34	0.321418839652098	0.885	0.533	2.94998823516625e-30	GS	SNX17
COPB2	2.15055700035258e-34	0.323187707717767	0.894	0.52	3.85874442573263e-30	GS	COPB2
CBX3	2.38377973304575e-34	0.282093315805717	0.84	0.444	4.27721597500399e-30	GS	CBX3
RAB5IF	2.45529207043258e-34	0.375655635411663	0.978	0.8	4.40553056197718e-30	GS	RAB5IF
KDELR2	2.8010733027329e-34	0.316877396203012	0.931	0.593	5.02596582709365e-30	GS	KDELR2
FDX1	3.1432172006323e-34	0.388297490141915	0.898	0.552	5.63987462309453e-30	GS	FDX1
VPS13C	4.4351836987142e-34	0.342159401275392	0.962	0.664	7.95805011060288e-30	GS	VPS13C
IL6R	4.53348777301642e-34	0.296126414106122	0.907	0.503	8.13443711112336e-30	GS	IL6R
TPD52L2	6.01855768340301e-34	0.304333111585982	0.903	0.529	1.079909805133e-29	GS	TPD52L2
FNDC3B	6.08314962675793e-34	0.294274283980967	0.956	0.587	1.09149953752918e-29	GS	FNDC3B
ARF1	6.41288799141704e-34	0.303016525728655	1	0.906	1.15066449229996e-29	GS	ARF1
UBP1	6.88912509579362e-34	0.271839096289702	0.88	0.468	1.23611571593825e-29	GS	UBP1
DAXX	7.54671227069229e-34	0.258235165874631	0.818	0.419	1.35410658273032e-29	GS	DAXX
HMGN4	8.96081962017053e-34	0.2509701082236	0.792	0.4	1.6078398644472e-29	GS	HMGN4
DCTD	9.06216890225613e-34	0.29177618818835	0.887	0.516	1.62602496613182e-29	GS	DCTD
RNF4	1.02103629499115e-33	0.304454158694078	0.845	0.463	1.83204542410262e-29	GS	RNF4
AEBP1.1	1.22068390505514e-33	0.335621211748158	0.854	0.478	2.19027313084044e-29	GS	AEBP1
AMDHD2	1.4803918290749e-33	0.252495133174812	0.796	0.399	2.6562670589091e-29	GS	AMDHD2
CELF2	1.70997926514568e-33	0.259890359459649	0.811	0.408	3.06821579545088e-29	GS	CELF2
SF3B2	1.84292271733441e-33	0.314148611327197	0.922	0.6	3.30675623171313e-29	GS	SF3B2
COX7A2	2.42992908513053e-33	0.325573975648612	0.978	0.77	4.3600217574497e-29	GS	COX7A2
WDFY1	2.46993025374228e-33	0.293843184620107	0.874	0.485	4.43179585428978e-29	GS	WDFY1
1,00 PGK	2.59393882875497e-33	0.322930527187634	0.922	0.595	4.65430444043505e-29	GS	1,00 PGK
IKBKB	3.34661136310818e-33	0.300979685050941	0.94	0.567	6.00482476882501e-29	GS	IKBKB
CARD8	3.4573959200477e-33	0.337511455023138	0.958	0.668	6.20360549934159e-29	GS	CARD8
ETS1	4.63007759076117e-33	0.327133560212852	0.911	0.534	8.30774822110277e-29	GS	ETS1
DIAPH1	4.82374032436647e-33	0.349524140845336	0.949	0.642	8.65523726401076e-29	GS	DIAPH1
NUB1	5.16900825356509e-33	0.331317450297798	0.872	0.513	9.27475150937184e-29	GS	NUB1
TTC14	6.25215844076809e-33	0.271285544804778	0.874	0.47	1.12182478902702e-28	GS	TTC14
ZFP36L1	1.06976948865181e-32	0.347511987105665	0.993	0.819	1.91948739348795e-28	GS	ZFP36L1
GPATCH2L	1.238230465464e-32	0.320882675356602	0.918	0.587	2.22175692418206e-28	GS	GPATCH2L
CCNL1	1.34112123490584e-32	0.276287993110463	0.876	0.495	2.40637383179156e-28	GS	CCNL1
TWF2	1.60217815769974e-32	0.308193614893606	0.918	0.572	2.87478826836065e-28	GS	TWF2
LIMS1	1.6937112991404e-32	0.322087347904495	0.871	0.516	3.03902618404761e-28	GS	LIMS1
LSS	1.93764554650684e-32	0.266181625579948	0.82	0.436	3.47671740409723e-28	GS	LSS
VMP1	2.12153904807674e-32	0.262218052534726	0.829	0.434	3.8066775139641e-28	GS	VMP1
AHNAK	2.19488114719797e-32	0.299675671008131	1	0.96	3.93827524241732e-28	GS	AHNAK
U2AF2	2.37092099012954e-32	0.265112871135094	0.902	0.503	4.25414353258942e-28	GS	U2AF2
COMT	2.4382776595332e-32	0.318524951279508	0.984	0.78	4.37500160450042e-28	GS	COMT
LMAN2	2.74815226317402e-32	0.300421534843244	0.934	0.575	4.93100960581315e-28	GS	LMAN2
PDS5A	2.9741478937969e-32	0.285484132670494	0.918	0.551	5.33651356583978e-28	GS	PDS5A
CDK4	3.0620213051006e-32	0.313896453812715	0.933	0.585	5.49418482774201e-28	GS	CDK4
NME2	3.13474666338376e-32	0.340505644044302	0.987	0.766	5.62467593810947e-28	GS	NME2
C5orf15	3.5566587648073e-32	0.267406156024212	0.821	0.435	6.38171282169374e-28	GS	C5orf15
EIF3M	3.72705517637951e-32	0.324413632424111	0.98	0.764	6.68745510297775e-28	GS	EIF3M
GBP1	3.97459240084053e-32	0.31157121026787	0.845	0.466	7.13161114482817e-28	GS	GBP1
AKAP17A	5.16736283647755e-32	0.252646371200787	0.814	0.42	9.27179913749167e-28	GS	AKAP17A
SNHG32	5.45845382000346e-32	0.269726005949574	0.865	0.471	9.79410368923222e-28	GS	SNHG32
N4BP1	5.93720687322512e-32	0.264841551740885	0.805	0.426	1.06531302926278e-27	GS	N4BP1
GANAB	5.98486891366121e-32	0.298945256214011	0.907	0.538	1.07386502917823e-27	GS	GANAB
RIC8A	1.45362468617152e-31	0.257378348415474	0.847	0.462	2.60823877439757e-27	GS	RIC8A
PPP1R11	1.70641096719495e-31	0.257375333897419	0.851	0.445	3.06181319843789e-27	GS	PPP1R11
CBFB	1.75215879001164e-31	0.284619920846319	0.885	0.528	3.14389851691788e-27	GS	CBFB
PPP1R15B	1.97206305473991e-31	0.254821691354446	0.838	0.453	3.53847273911982e-27	GS	PPP1R15B
TACC1	2.00316214124354e-31	0.322943044667819	0.922	0.565	3.59427383003328e-27	GS	TACC1
PIM3	2.0074968003956e-31	0.261486941804871	0.827	0.447	3.60205150894983e-27	GS	PIM3
TM9SF3	2.11051988204783e-31	0.313553615040876	0.936	0.582	3.78690582435842e-27	GS	TM9SF3
SRSF7	3.41103863207524e-31	0.304585020345902	0.945	0.592	6.1204266175326e-27	GS	SRSF7
SPON2	3.42472957247135e-31	0.263071445553952	0.709	0.347	6.14499227188534e-27	GS	SPON2
SSR1	3.635422587912e-31	0.301315697801164	0.923	0.562	6.5230387494905e-27	GS	SSR1
CALM3	4.54853209358794e-31	0.340268783196331	0.995	0.916	8.16143113552485e-27	GS	CALM3
DNAJA1	6.3411286724866e-31	0.288541676533259	0.88	0.523	1.13778871770427e-26	GS	DNAJA1
PPP6R1	6.93539781721766e-31	0.252492052386757	0.82	0.431	1.24441843034337e-26	GS	PPP6R1
WASHC4	7.20648564061868e-31	0.271001978347121	0.869	0.482	1.29305971849621e-26	GS	WASHC4
COPA	1.19619374606487e-30	0.312396927505589	0.929	0.607	2.1463304385642e-26	GS	COPA
MRC2	1.21618393465089e-30	0.270010027818433	0.902	0.547	2.18219883394409e-26	GS	MRC2
EPSTI1	1.37180369301991e-30	0.274623106960695	0.867	0.49	2.46142736638563e-26	GS	EPSTI1
PICALM	1.40323278547253e-30	0.27679425090962	0.92	0.572	2.51782058697336e-26	GS	PICALM
NUCB1	1.46734267246795e-30	0.307626812499714	0.989	0.805	2.63285295720924e-26	GS	NUCB1
STAT2	1.67975323782263e-30	0.320203045539518	0.958	0.653	3.01398123462515e-26	GS	STAT2
NCSTN	2.22320499822794e-30	0.287480383598077	0.92	0.569	3.98909672832039e-26	GS	NCSTN
ISLR	2.50180897268057e-30	0.334637903491149	0.84	0.483	4.48899583968074e-26	GS	ISLR
TBC1D9B	2.90600625471224e-30	0.300600583031948	0.954	0.641	5.21424702283017e-26	GS	TBC1D9B
POLR2A	3.57018164314795e-30	0.259305572045661	0.851	0.481	6.40597692230037e-26	GS	POLR2A
DDAH2	4.38716083553343e-30	0.266372713304997	0.86	0.473	7.87188268719763e-26	GS	DDAH2
IL32.1	5.32969298628828e-30	0.280753642153076	1	0.978	9.56306812529706e-26	GS	IL32
PPP4R3A	7.23203797981656e-30	0.263084502821135	0.898	0.529	1.29764457471849e-25	GS	PPP4R3A
POLD4	7.59611707779664e-30	0.273739993760253	0.88	0.529	1.36297128726905e-25	GS	POLD4
RHOT2	9.20329921545559e-30	0.262175820683039	0.867	0.495	1.6513479782292e-25	GS	RHOT2
SELENON	1.42821892654327e-29	0.261268710590568	0.796	0.442	2.56265321989659e-25	GS	SELENON
STOM.1	1.46587144574345e-29	0.290150809874586	0.964	0.663	2.63021313509747e-25	GS	STOM
PSMG2	1.49871309084671e-29	0.250756288731823	0.865	0.486	2.68914089890625e-25	GS	PSMG2
SEC11A	1.60162922087857e-29	0.307783909675988	0.989	0.77	2.87380331102241e-25	GS	SEC11A
SRSF2	1.68743265286994e-29	0.311737320784263	0.931	0.655	3.02776040904453e-25	GS	SRSF2
GOLGA7	2.12789619166624e-29	0.253356481156472	0.883	0.518	3.81808413670674e-25	GS	GOLGA7
DRAP1	9.08918030426015e-29	0.296793571985386	0.98	0.793	1.6308716219934e-24	GS	DRAP1
ERGIC3	1.06498508638521e-28	0.308845637238781	0.973	0.714	1.91090274050098e-24	GS	ERGIC3
MCRIP1	1.12250066751904e-28	0.301312976817851	0.949	0.631	2.01410294772941e-24	GS	MCRIP1
BCL2L2	1.17706368345536e-28	0.262683934633428	0.9	0.536	2.11200536722394e-24	GS	BCL2L2
SFPQ	1.24060413755048e-28	0.282969419502106	0.942	0.632	2.22601600400683e-24	GS	SFPQ
CLSTN3	1.31576801646615e-28	0.283505524790429	0.891	0.536	2.36088255194521e-24	GS	CLSTN3
SDC4	1.62383442671269e-28	0.271098944135551	0.838	0.469	2.91364611185059e-24	GS	SDC4
FCGRT.1	1.82761424928314e-28	0.343179627709106	1	0.954	3.27928824748874e-24	GS	FCGRT
KHDRBS1	1.98627345321022e-28	0.288642485882686	0.954	0.667	3.5639704570951e-24	GS	KHDRBS1
SMCHD1	2.03452327356759e-28	0.298420165184271	0.949	0.651	3.65054510976232e-24	GS	SMCHD1
CAVIN3	2.11795434008166e-28	0.285929798544824	0.858	0.511	3.80024547240852e-24	GS	CAVIN3
MDM2	2.29104389769745e-28	0.393456695456222	0.931	0.65	4.11082006563854e-24	GS	MDM2
LMO4	3.14880448643986e-28	0.293562823635075	0.905	0.576	5.64989989001903e-24	GS	LMO4
CXCL8	4.19585957197483e-28	0.314230377226642	0.337	0.126	7.52863082999444e-24	GS	CXCL8
RAB14	5.41880002467481e-28	0.286808332447067	0.913	0.593	9.72295288427401e-24	GS	RAB14
TNC.1	7.78755810621971e-28	0.320943260533814	0.814	0.485	1.397321550999e-23	GS	TNC
PPP1R12C	9.81988289483517e-28	0.26063432855303	0.878	0.518	1.76198158782027e-23	GS	PPP1R12C
PML	1.14467914435236e-27	0.263542120044097	0.871	0.509	2.05389778871144e-23	GS	PML
EHD1	1.56797967158812e-27	0.259974419704287	0.862	0.488	2.81342592473056e-23	GS	EHD1
CCNY	1.77364544560828e-27	0.255758839071614	0.896	0.545	3.18245202305493e-23	GS	CCNY
EFTUD2	1.81441473535128e-27	0.270578220347851	0.856	0.508	3.2556043596408e-23	GS	EFTUD2
P4HB	1.94431149151282e-27	0.285346937933153	0.984	0.828	3.48867810922146e-23	GS	P4HB
DPP9	2.01846138778654e-27	0.282580973461146	0.947	0.678	3.62172526810538e-23	GS	DPP9
EMP1.1	2.46168979603425e-27	0.297685239738096	0.878	0.553	4.41701000102425e-23	GS	EMP1
OTUB1	2.62194102300555e-27	0.279909276349625	0.929	0.574	4.70454877757885e-23	GS	OTUB1
COLEC12	4.14159693608252e-27	0.308047108919364	0.86	0.514	7.43126738241287e-23	GS	COLEC12
PCOLCE.1	5.29165939093295e-27	0.337612000646148	0.938	0.651	9.49482444515099e-23	GS	PCOLCE
NRP1	6.14690308171746e-27	0.268149477498471	0.96	0.667	1.10293881995256e-22	GS	NRP1
PBRM1	6.42759282315099e-27	0.255386481373839	0.887	0.52	1.15330298025798e-22	GS	PBRM1
PPP1CA	6.58484071305448e-27	0.277900169349492	0.938	0.638	1.18151796914336e-22	GS	PPP1CA
DDX21	6.59691625982941e-27	0.260790169067933	0.823	0.461	1.18368468450119e-22	GS	DDX21
KIAA0100	7.2257036119051e-27	0.255946602342106	0.894	0.544	1.29650799908413e-22	GS	KIAA0100
KPNB1	7.33213247440116e-27	0.273837329844952	0.922	0.596	1.3156045298818e-22	GS	KPNB1
TRA2B	7.38529704388131e-27	0.301004210023551	0.945	0.679	1.32514384858362e-22	GS	TRA2B
C3.1	1.06084380834208e-26	0.442474033799499	1	0.973	1.90347204530819e-22	GS	C3
TRAPPC1	2.42446973408099e-26	0.253530033399308	0.922	0.571	4.35022604386152e-22	GS	TRAPPC1
BNIP2	2.84702667704451e-26	0.253643261315882	0.92	0.565	5.10841996662096e-22	GS	BNIP2
CTNNB1	3.84546424351314e-26	0.288160532939484	0.978	0.756	6.89991649213562e-22	GS	CTNNB1
CDKN1A	4.88661767180854e-26	0.338693938635237	0.958	0.7	8.76805808852606e-22	GS	CDKN1A
CEBPD	5.50947752009101e-26	0.295305514729414	0.938	0.611	9.8856555142993e-22	GS	CEBPD
TRIR	6.34738484444919e-26	0.289115352646816	0.974	0.764	1.13891126263952e-21	GS	TRIR
RRAS	7.11274479371892e-26	0.286568895541327	0.907	0.603	1.27623979833699e-21	GS	RRAS
EMC10	1.65868255580382e-25	0.259827328898566	0.903	0.57	2.97617410987879e-21	GS	EMC10
UBE2I	1.75589615552017e-25	0.269184411483807	0.942	0.614	3.15060447184983e-21	GS	UBE2I
CAPN1	1.90403921352701e-25	0.277747057439066	0.944	0.669	3.41641756083152e-21	GS	CAPN1
HNRNPUL2	2.30525080189484e-25	0.280682798779294	0.958	0.675	4.13631151383991e-21	GS	HNRNPUL2
MLEC	2.72668704347285e-25	0.251395939883031	0.925	0.572	4.89249456210333e-21	GS	MLEC
SNRPD1	3.8210021580761e-25	0.282598464563372	0.918	0.6	6.85602417223595e-21	GS	SNRPD1
TMEM259	5.31775761834458e-25	0.280433766625824	0.976	0.754	9.54165249459567e-21	GS	TMEM259
PCBP2	6.11107189311234e-25	0.271604704679675	0.993	0.864	1.09650962978115e-20	GS	PCBP2
OAF	6.47573653724661e-25	0.252582934839706	0.914	0.562	1.16194140687816e-20	GS	OAF
EIF3D	6.72975342381962e-25	0.265444432619556	0.929	0.596	1.20751965683595e-20	GS	EIF3D
CSNK1G2	7.00181913465893e-25	0.261869754467748	0.936	0.621	1.25633640733185e-20	GS	CSNK1G2
PLA2G2A.1	1.02045130516032e-24	0.414482660589812	0.876	0.626	1.83099577684917e-20	GS	PLA2G2A
ALDH2	1.69239333369809e-24	0.334408370186949	0.984	0.834	3.03666135865448e-20	GS	ALDH2
TRA2A	2.17377096511419e-24	0.262535301934534	0.96	0.685	3.90039724270439e-20	GS	TRA2A
DNM2	3.76835345062137e-24	0.273856314168411	0.927	0.638	6.76155659644992e-20	GS	DNM2
HNRNPA0	3.9985647075372e-24	0.281781598747669	0.969	0.748	7.174624654734e-20	GS	HNRNPA0
CELF1	4.23838598314799e-24	0.270639189972073	0.96	0.71	7.60493596956243e-20	GS	CELF1
TMED2	8.90117580636573e-24	0.269166088241116	0.987	0.834	1.5971379749362e-19	GS	TMED2
RPN2	9.30143532642409e-24	0.261142174723854	0.903	0.586	1.66895654062027e-19	GS	RPN2
YPEL5	1.11044270312328e-23	0.262083747323489	0.947	0.638	1.9924673422141e-19	GS	YPEL5
RFX5	1.1951698999955e-23	0.272140200485433	0.927	0.642	2.14449335156192e-19	GS	RFX5
ZBTB7A	1.2728555993676e-23	0.256742265785109	0.962	0.717	2.28388480194529e-19	GS	ZBTB7A
BRD2	1.53879376021433e-23	0.255240074932143	0.978	0.746	2.76105764395257e-19	GS	BRD2
LRPAP1	3.75720035517705e-23	0.255401865397921	0.951	0.686	6.74154459729418e-19	GS	LRPAP1
APP.1	3.85057281530613e-23	0.262073687781379	0.965	0.739	6.90908280250378e-19	GS	APP
PLTP.1	5.92409617058671e-23	0.36098885634325	0.976	0.771	1.06296057588837e-18	GS	PLTP
HMGB1	6.9953408896369e-23	0.261702432151725	0.993	0.849	1.25517401582755e-18	GS	HMGB1
TMED10	9.36214444925502e-23	0.254743308999594	0.933	0.621	1.67984957852983e-18	GS	TMED10
TAF10	2.65025481545585e-22	0.258848944427903	0.976	0.764	4.75535221537243e-18	GS	TAF10
TMEM219	5.16949583704928e-22	0.25976789604988	0.929	0.646	9.27562638041752e-18	GS	TMEM219
FUS	8.80609861860256e-22	0.255020316467115	0.991	0.836	1.58007827513586e-17	GS	FUS
ITGB1	1.08472067042346e-21	0.257020534618414	0.985	0.801	1.94631429894082e-17	GS	ITGB1
AP2A2.1	2.97368869337467e-21	0.271484243760561	0.944	0.635	5.33568962252217e-17	GS	AP2A2
TNIP1	4.3773222251273e-21	0.285887647402485	0.98	0.758	7.85422926854591e-17	GS	TNIP1
HSPE1	9.79683148799817e-21	0.252516875860985	0.973	0.763	1.75784547389151e-16	GS	HSPE1
CCL18.1	1.10130351376312e-19	0.592577134926205	0.996	0.948	1.97606889474517e-15	GS	CCL18
FSTL1.1	1.73259177946171e-18	0.309896688828737	0.985	0.826	3.10878942988815e-14	GS	FSTL1
FBLN1.1	4.54873713091232e-18	0.254774259242009	0.898	0.615	8.16179903399597e-14	GS	FBLN1
IGFBP4.1	7.36339214316398e-18	0.30921906300646	0.969	0.747	1.32121345224791e-13	GS	IGFBP4
C1S.1	1.28127942748076e-17	0.289348517263957	0.995	0.886	2.29899967672873e-13	GS	C1S
HIST1H4C	5.01611287639082e-16	0.273828651912047	0.953	0.726	9.00041133410805e-12	GS	HIST1H4C
FOLR2.1	2.19101760556758e-15	0.272449719317341	0.882	0.635	3.93134288966991e-11	GS	FOLR2
C1R.1	3.87310150448874e-15	0.284066321376605	0.996	0.963	6.94950602950415e-11	GS	C1R
FBN1.1	5.3485257957656e-14	0.287809835753746	0.98	0.833	9.59685983534222e-10	GS	FBN1
TIMP3	7.11813593034899e-13	0.286949571903169	0.989	0.822	1.27720712998252e-08	GS	TIMP3
SLC40A1.1	1.50762775512111e-11	0.386347635128548	0.984	0.841	2.7051364810138e-07	GS	SLC40A1
CCL13.1	7.58642380678145e-11	0.337226204839743	0.984	0.845	1.36123202365079e-06	GS	CCL13
DES.2	1.2137913784911e-38	0.372449044556532	1	0.999	2.17790587042659e-34	PM	DES
SYNPO2.1	1.70769008221966e-35	0.349932818211617	0.993	0.975	3.06410831452673e-31	PM	SYNPO2
ANKRD23.2	3.84930199636256e-32	0.335033803610728	0.995	0.957	6.90680257207335e-28	PM	ANKRD23
HSPB1.2	6.83036677092381e-32	0.304042487756912	1	1	1.22557270970686e-27	PM	HSPB1
HSPB6.2	9.72230224918984e-32	0.334532463437926	0.998	0.972	1.74447269257213e-27	PM	HSPB6
FHL3.2	2.97875708383042e-31	0.312028311812821	0.988	0.954	5.34478383551692e-27	PM	FHL3
NEB.2	6.59147529739473e-31	0.338527509378133	1	0.995	1.18270841261154e-26	PM	NEB
COX6A2.2	1.67632308529021e-29	0.318617332920789	0.997	0.968	3.00782651193622e-25	PM	COX6A2
PDE4DIP.2	8.64104403092131e-29	0.280844984849239	0.992	0.982	1.55046253046821e-24	PM	PDE4DIP
FLNC.2	2.0019238963841e-28	0.363730157049654	0.988	0.957	3.592052047282e-24	PM	FLNC
MYH2.2	2.14833633721731e-28	0.31479765183053	1	1	3.85475988986901e-24	PM	MYH2
TNNI1.2	8.01334466131163e-28	0.322703133957404	0.992	0.98	1.43783443257915e-23	PM	TNNI1
CRYAB.2	1.30258167916788e-27	0.331465941986473	0.997	0.993	2.33722230693093e-23	PM	CRYAB
STAC3.2	1.33388392960487e-27	0.297167017685739	0.998	0.972	2.39338793489002e-23	PM	STAC3
MUSTN1.1	2.07733027334828e-27	0.368126471113405	0.997	0.978	3.72735370946882e-23	PM	MUSTN1
MYL2.2	2.3861573080832e-27	0.333886427851724	0.998	0.973	4.28148205789369e-23	PM	MYL2
NRAP.2	2.54687456340563e-27	0.321298365140838	0.983	0.95	4.56985702911872e-23	PM	NRAP
S100A1.1	4.16044623710986e-27	0.306588363891308	0.986	0.956	7.46508868324622e-23	PM	S100A1
KLHL41.2	6.56200781823571e-27	0.319559263613844	1	0.988	1.17742106282603e-22	PM	KLHL41
ATP1A2.2	6.68055277149237e-27	0.31113047996865	0.992	0.945	1.19869158378888e-22	PM	ATP1A2
CA3.2	9.3654495522263e-27	0.315375072871584	0.998	0.993	1.68044261315597e-22	PM	CA3
HSPB7.2	1.0281139580809e-26	0.337469954892157	0.951	0.878	1.84474487498457e-22	PM	HSPB7
MYBPC1.2	1.28377800249823e-26	0.327456044646291	0.998	0.987	2.30348286988257e-22	PM	MYBPC1
BIN1.2	1.56512475612375e-26	0.297698861576124	0.995	0.99	2.80830334991285e-22	PM	BIN1
CAPN3.2	2.90371311174229e-26	0.286804685939224	0.966	0.911	5.2101324363992e-22	PM	CAPN3
EEF1A2.2	4.05045159026499e-26	0.30040385472696	0.993	0.987	7.26772528841247e-22	PM	EEF1A2
ACTN2.2	4.57083661583171e-26	0.310635647139827	0.998	0.987	8.20145213978683e-22	PM	ACTN2
XIRP2.2	5.34989036592271e-26	0.351671236463251	0.98	0.891	9.59930828357511e-22	PM	XIRP2
TNNC1.2	1.00669514229192e-25	0.288903204505533	0.997	0.974	1.8063130938144e-21	PM	TNNC1
GAMT.2	3.4965028761161e-25	0.283285942112537	0.993	0.954	6.27377511061513e-21	PM	GAMT
OBSCN.2	4.14988206067468e-25	0.28778067644435	0.99	0.951	7.44613338146857e-21	PM	OBSCN
PDLIM3.2	4.71165471478339e-25	0.301415042594323	1	0.997	8.45412205473584e-21	PM	PDLIM3
CMYA5.2	4.82308196890116e-25	0.292739100059469	0.998	0.985	8.65405597679936e-21	PM	CMYA5
MB.2	1.79580210531097e-24	0.310792292856377	1	0.999	3.22220771755947e-20	PM	MB
FXYD1.2	1.86981482854476e-24	0.255518164433809	0.983	0.933	3.35500874685786e-20	PM	FXYD1
KIF1C.2	2.33066550539422e-24	0.282995174973758	0.973	0.927	4.18191311632884e-20	PM	KIF1C
SYNPO.2	3.03220734738926e-24	0.302962696294343	0.932	0.869	5.44068964342055e-20	PM	SYNPO
MYL3.2	3.26329369835187e-24	0.271489538786104	0.949	0.86	5.85532788295277e-20	PM	MYL3
PPP1R1A.2	6.1698760016016e-24	0.25586150962262	0.998	0.96	1.10706085096738e-19	PM	PPP1R1A
TTN.2	8.37412842837941e-24	0.324585674096978	1	1	1.50256986390412e-19	PM	TTN
CSDE1.1	1.10255287104802e-23	0.282028781681407	0.964	0.937	1.97831061652146e-19	PM	CSDE1
ENO3.2	1.3097328212818e-23	0.267908404901945	0.992	0.991	2.35005360122594e-19	PM	ENO3
HSPB8.2	1.49804940199487e-23	0.274566199636053	0.983	0.941	2.68795004199939e-19	PM	HSPB8
TNNT1.2	1.72391362493794e-23	0.303971782373222	0.983	0.971	3.09321821722615e-19	PM	TNNT1
HJV.2	2.10252132220218e-23	0.288523730517513	0.913	0.791	3.77255400842737e-19	PM	HJV
LMOD2.2	2.40696370935326e-23	0.278954305406105	0.98	0.92	4.31881498369255e-19	PM	LMOD2
CACNA1S.2	2.88432329350848e-23	0.270068315041013	0.952	0.838	5.17534128554226e-19	PM	CACNA1S
MYOZ1.2	7.59819661698881e-23	0.25676170665839	0.993	0.962	1.3633444189863e-18	PM	MYOZ1
PADI2.2	8.50755140603421e-23	0.254868201210894	0.968	0.914	1.52650994878472e-18	PM	PADI2
CSRP3.1	1.17172563652437e-22	0.351473812395892	0.997	0.973	2.10242730961567e-18	PM	CSRP3
TRDN.2	2.09078906745354e-22	0.263619752506511	0.998	0.976	3.75150282373188e-18	PM	TRDN
MYOT.2	2.81835715576729e-22	0.262512385952284	0.978	0.914	5.05697824459324e-18	PM	MYOT
SPTB.2	2.89396388641569e-22	0.274592395800046	0.986	0.933	5.19263940139568e-18	PM	SPTB
SLC25A4.2	4.07710052513995e-22	0.250583651169013	0.985	0.954	7.31554147225862e-18	PM	SLC25A4
PPP1R27.2	1.00117288245117e-21	0.258243362957356	0.976	0.912	1.79640450298214e-17	PM	PPP1R27
SVIL.2	1.04626316112058e-21	0.258735177832075	0.983	0.952	1.87730998999866e-17	PM	SVIL
CASQ1.2	1.14087892855388e-21	0.253969208781854	0.986	0.954	2.04707906150423e-17	PM	CASQ1
STRIT1.2	1.2403919675833e-21	0.303416751293734	0.886	0.781	2.22563530743472e-17	PM	STRIT1
MYL12A.1	1.50993866360248e-21	0.299020546054212	0.954	0.916	2.70928294410193e-17	PM	MYL12A
ANKRD1.1	4.55155229365137e-21	0.361392549898559	0.969	0.925	8.16685028049865e-17	PM	ANKRD1
XIRP1.1	1.12150102563021e-20	0.344627746663567	0.907	0.773	2.01230929028828e-16	PM	XIRP1
CFL2.2	1.18202592337392e-20	0.261387859975399	0.941	0.845	2.12090911430983e-16	PM	CFL2
CKM.2	1.46538845974731e-20	0.289903541776275	1	1	2.6293465133246e-16	PM	CKM
RBM24.2	2.08142451775523e-20	0.283778783713317	0.896	0.77	3.7347000122082e-16	PM	RBM24
PACSIN3.2	4.45259900904269e-20	0.259376980397076	0.949	0.856	7.9892984019253e-16	PM	PACSIN3
MYL1.2	7.11032155453934e-20	0.273719299762899	1	1	1.27580499653099e-15	PM	MYL1
TNNT3.2	7.93116598551833e-20	0.270584613841908	1	1	1.42308911278155e-15	PM	TNNT3
DDN.1	9.94050259304054e-20	0.36522230731885	0.958	0.87	1.78362438026926e-15	PM	DDN
LDB3.2	1.06560667494609e-19	0.256364665197844	0.992	0.961	1.91201805685577e-15	PM	LDB3
SMTNL2.1	2.2647108432455e-19	0.277736285292026	0.879	0.744	4.0635706660354e-15	PM	SMTNL2
LIMCH1.1	2.85665998286518e-19	0.27478372575742	0.813	0.66	5.12570500725499e-15	PM	LIMCH1
FAM166B.2	3.63675085867971e-19	0.258242075817738	0.9	0.769	6.525422065729e-15	PM	FAM166B
MYH7.2	4.01850437295092e-19	0.324532919861828	0.944	0.877	7.21040239638583e-15	PM	MYH7
TCAP.2	5.21234098624164e-19	0.268084944394095	1	1	9.35250343161338e-15	PM	TCAP
TRIM54.1	6.09516544253195e-19	0.270461402941627	0.925	0.818	1.09365553535351e-14	PM	TRIM54
MYF6.1	6.88885179348227e-19	0.254896180238627	0.917	0.798	1.23606667730452e-14	PM	MYF6
TPM1.2	1.64356541231673e-18	0.255689902268062	1	1	2.94904941931992e-14	PM	TPM1
ATP2A2.2	3.50733985127048e-18	0.254786824053595	0.981	0.957	6.29321989513462e-14	PM	ATP2A2
TEAD4.1	2.8345345183421e-17	0.293628287622753	0.756	0.62	5.08600528626123e-13	PM	TEAD4
TPM2.2	4.53158270356017e-17	0.258506568418003	1	1	8.13101884499801e-13	PM	TPM2
PLN.2	6.24084320840695e-17	0.273740281207411	0.825	0.696	1.11979449688446e-12	PM	PLN
SMPX.2	8.91789137309829e-17	0.251291282210276	0.971	0.909	1.60013724907503e-12	PM	SMPX
SHISA4.2	2.25254282658699e-16	0.254132469835008	0.883	0.762	4.04173759374503e-12	PM	SHISA4
KLHL40.1	5.52345227515705e-16	0.259992923286067	0.761	0.614	9.91073041731429e-12	PM	KLHL40
ACTC1.1	1.66079683863918e-13	0.280995523176139	0.89	0.771	2.97996776757027e-09	PM	ACTC1
IGLV3-1.1	2.5076617640218e-10	0.542592094441187	0.45	0.331	4.49949750318432e-06	PM	IGLV3-1
THBS4	1.97802507715225e-09	0.287822449745589	0.686	0.579	3.54917039593428e-05	PM	THBS4
IGKC.2	5.41490354701931e-08	0.671069127709369	1	0.998	0.000971596143441676	PM	IGKC
JCHAIN.1	7.39105531065451e-07	0.372382209354064	0.608	0.52	0.0132617705439074	PM	JCHAIN
IGHA1.1	9.50773274892783e-06	0.466431900475585	0.871	0.814	0.170597248714012	PM	IGHA1
IGHG1.2	2.14986474026328e-05	0.516538462658754	0.958	0.935	0.38575023034544	PM	IGHG1
IGKV4-1	0.000389427081853016	0.75959085618329	0.479	0.417	1	PM	IGKV4-1
IGHD	0.000536175842121661	0.272646413222286	0.268	0.209	1	PM	IGHD
TPM2.3	1.54388450500156e-133	0.747947497769272	1	1	2.7701919673243e-129	IM	TPM2
TTN.3	4.81181701140697e-133	0.736418878182317	1	1	8.63384326356753e-129	IM	TTN
TNNC2.2	6.1456806424661e-126	0.739036369528032	1	1	1.10271947767769e-121	IM	TNNC2
MYLPF.2	3.2036609729577e-120	0.75176921707675	0.998	1	5.748328883778e-116	IM	MYLPF
CKM.3	2.61155731010201e-119	0.73160992248233	1	1	4.68591728151603e-115	IM	CKM
TNNT3.3	5.59461122304097e-118	0.704518866197432	0.998	1	1.00384109175024e-113	IM	TNNT3
TCAP.3	6.16198146190831e-118	0.744176464666203	1	1	1.10564433371021e-113	IM	TCAP
MB.3	7.69588355169543e-116	0.71744707902051	1	0.999	1.38087238568071e-111	IM	MB
NEB.3	1.9115037176568e-115	0.740993802794748	0.997	0.996	3.42981112059159e-111	IM	NEB
MYBPC1.3	3.44609192323123e-114	0.750164224795749	0.994	0.989	6.1833227378538e-110	IM	MYBPC1
TPM1.3	3.86895155228443e-114	0.738449662179175	1	1	6.94205977026396e-110	IM	TPM1
MYL1.3	3.11464325479841e-113	0.72228326961069	1	1	5.58860439208478e-109	IM	MYL1
ACTN2.3	3.30683199553797e-111	0.750869760607613	0.992	0.989	5.93344864959378e-107	IM	ACTN2
KLHL41.3	1.56900945896654e-109	0.709813122693187	0.995	0.989	2.81527367222366e-105	IM	KLHL41
PYGM.2	2.9542058733495e-108	0.772994330265946	0.989	0.98	5.30073159855101e-104	IM	PYGM
EEF1A2.3	2.60173279861216e-106	0.707648319310883	0.995	0.986	4.66828916054981e-102	IM	EEF1A2
LDB3.3	2.05963892665361e-104	0.761084322388347	0.986	0.962	3.69561012609458e-100	IM	LDB3
SLN.2	1.59636534688079e-103	0.676095615055168	0.995	0.994	2.86435834190821e-99	IM	SLN
PDLIM3.3	5.33756105634479e-102	0.70235201061123	0.994	0.999	9.57718580339946e-98	IM	PDLIM3
MYH2.3	1.44861385391452e-101	0.888983351485025	0.998	1	2.59924783807882e-97	IM	MYH2
TRDN.3	3.9119483177117e-101	0.693549590267255	0.994	0.977	7.01920886647011e-97	IM	TRDN
CMYA5.3	1.23706459563013e-99	0.690898998898057	0.99	0.987	2.21966500393913e-95	IM	CMYA5
DES.3	6.06212199338385e-99	0.628871183412154	1	0.999	1.08772654927286e-94	IM	DES
ENO3.3	7.60553435971775e-99	0.756551235920828	0.998	0.989	1.36466103016416e-94	IM	ENO3
CA3.3	3.19699060191707e-98	0.714290365323183	0.998	0.992	5.7363602370198e-94	IM	CA3
ATP2A1.2	4.14997353639242e-96	0.703020540523083	0.995	0.996	7.44629751634892e-92	IM	ATP2A1
COX6A2.3	8.30416231683711e-95	0.716118417019707	0.992	0.969	1.49001584451008e-90	IM	COX6A2
HSPB1.3	2.06256070296652e-89	0.615773737970384	1	1	3.70085266933282e-85	IM	HSPB1
SLC25A4.3	7.31617322147276e-87	0.730380063697829	0.982	0.954	1.31274096112886e-82	IM	SLC25A4
ANKRD23.3	1.40584009617701e-86	0.755534029684645	0.982	0.96	2.5224988845704e-82	IM	ANKRD23
CASQ1.3	1.6908693474167e-85	0.676398851038766	0.981	0.955	3.03392687006979e-81	IM	CASQ1
CRYAB.3	1.55104475765816e-82	0.608643183024873	0.994	0.994	2.78303960866604e-78	IM	CRYAB
BIN1.3	7.85241075006526e-82	0.587029220785894	0.992	0.991	1.40895806088421e-77	IM	BIN1
OBSCN.3	9.0703042806512e-82	0.657735796268454	0.976	0.954	1.62748469707725e-77	IM	OBSCN
MYOZ1.3	1.09604063192454e-81	0.658815830117296	0.982	0.964	1.96662570586221e-77	IM	MYOZ1
AK1.2	1.11375637541287e-81	0.630207248197021	0.99	0.981	1.99841306440332e-77	IM	AK1
PFKM.2	2.13364823258646e-79	0.65834950493818	0.973	0.955	3.82840502372988e-75	IM	PFKM
STAC3.3	2.45148224791394e-79	0.624030041836178	0.978	0.978	4.39869459743198e-75	IM	STAC3
SYNPO2.2	2.67954328086207e-78	0.627156649912597	0.982	0.978	4.80790450885081e-74	IM	SYNPO2
AMPD1.2	3.6235031235001e-78	0.689808947718665	0.965	0.934	6.50165165449624e-74	IM	AMPD1
PPP1R1A.3	1.5477899377444e-77	0.675505768193374	0.982	0.964	2.77719948529478e-73	IM	PPP1R1A
SVIL.3	7.40041184935068e-77	0.672419568046738	0.966	0.957	1.32785589812899e-72	IM	SVIL
HSPB6.3	3.81584673579303e-76	0.664704589038484	0.982	0.977	6.84677379803343e-72	IM	HSPB6
NRAP.3	5.45441921479976e-75	0.729020329249081	0.976	0.952	9.78686439711521e-71	IM	NRAP
ATP1A2.3	1.25398826600901e-72	0.627157494459608	0.979	0.948	2.25003114569996e-68	IM	ATP1A2
SYNM.2	2.9100341527751e-72	0.629699746164564	0.976	0.944	5.22147428032436e-68	IM	SYNM
GAMT.3	2.63718551794294e-71	0.622793122376552	0.976	0.958	4.73190197484503e-67	IM	GAMT
MYOM1.2	1.13187273841232e-69	0.658944784325009	0.947	0.916	2.03091925453323e-65	IM	MYOM1
S100A1.2	2.7168243794924e-68	0.60193875389651	0.986	0.956	4.87479798412322e-64	IM	S100A1
ANK1.2	4.0825064865838e-68	0.626655452662364	0.963	0.933	7.3252413888773e-64	IM	ANK1
LMOD2.3	4.05014656348753e-67	0.653870024055739	0.954	0.927	7.26717797886568e-63	IM	LMOD2
MYOT.3	7.47073415892615e-67	0.64523189141019	0.963	0.918	1.34047383013612e-62	IM	MYOT
NDRG2.2	4.01950073726146e-66	0.520938312647885	0.976	0.986	7.21219017286823e-62	IM	NDRG2
PDLIM5.2	4.29748245614695e-65	0.554493108636855	0.971	0.985	7.71097277106447e-61	IM	PDLIM5
ACTN3.2	1.04461528181658e-64	0.609395147931447	0.981	0.949	1.87435320016349e-60	IM	ACTN3
FXYD1.3	1.46345022693815e-64	0.597418306954341	0.957	0.94	2.62586874219513e-60	IM	FXYD1
SH3BGR.2	6.43512488531224e-64	0.641621572586844	0.947	0.913	1.15465445817158e-59	IM	SH3BGR
PDE4DIP.3	5.06078318353465e-63	0.543666874792255	0.981	0.985	9.08056326621623e-59	IM	PDE4DIP
RAD23A.2	1.67336459692629e-61	0.495750484818946	0.982	0.988	3.00251809626485e-57	IM	RAD23A
COX7A1.2	8.56580643802188e-60	0.609344073073851	0.944	0.899	1.53696264917427e-55	IM	COX7A1
FHL3.3	1.11639848203684e-58	0.564439020805712	0.974	0.957	2.0031537963187e-54	IM	FHL3
MYPN.2	3.0958919853573e-58	0.631846320397703	0.936	0.903	5.5549589893266e-54	IM	MYPN
PPP1R3C.2	1.53470042145158e-56	0.581519829931564	0.929	0.879	2.75371296621056e-52	IM	PPP1R3C
MUSTN1.2	8.30362744432543e-56	0.561027460288972	0.987	0.98	1.48991987233531e-51	IM	MUSTN1
PKIA.2	1.03775808262531e-55	0.599171229052124	0.946	0.897	1.86204932765459e-51	IM	PKIA
PPP1R27.3	3.23405246742516e-55	0.599583850591222	0.95	0.919	5.80286034230097e-51	IM	PPP1R27
PGM1.2	3.83370275897873e-55	0.54709394772069	0.954	0.932	6.87881286043554e-51	IM	PGM1
SMPX.3	7.82080249142278e-55	0.58540645443715	0.962	0.91	1.40328659103599e-50	IM	SMPX
SPTB.3	2.22270573412095e-54	0.539518558291741	0.955	0.941	3.98820089873322e-50	IM	SPTB
RYR1.2	2.2612704612858e-54	0.576763356622936	0.934	0.932	4.0573975886851e-50	IM	RYR1
FLNC.3	1.5903438862267e-53	0.621636331517357	0.978	0.96	2.85355403505657e-49	IM	FLNC
HSPB8.3	2.01927931222731e-53	0.560594418609476	0.954	0.949	3.62319286992947e-49	IM	HSPB8
G0S2.2	1.20058439112975e-52	0.517688651530082	0.987	0.99	2.15420857300411e-48	IM	G0S2
ZNF106.2	3.17836616297229e-52	0.578792447464994	0.928	0.936	5.70294240622118e-48	IM	ZNF106
JPH1.2	8.49447665954e-52	0.583378087413771	0.946	0.894	1.52416394702126e-47	IM	JPH1
PTP4A3.2	2.41512439963351e-49	0.576823280746801	0.91	0.891	4.33345771026241e-45	IM	PTP4A3
PACSIN3.3	2.6151866461012e-48	0.572585610991333	0.909	0.867	4.69242939909939e-44	IM	PACSIN3
CAP2.2	1.7426305888019e-47	0.595434880282319	0.864	0.817	3.12680206548725e-43	IM	CAP2
CFL2.3	8.97371769859796e-47	0.591043302300636	0.878	0.862	1.61015416665943e-42	IM	CFL2
MYL2.3	2.90189070880308e-45	0.715508004351465	0.982	0.978	5.20686249880536e-41	IM	MYL2
IDH2.2	3.45282321485878e-45	0.509864852577866	0.933	0.936	6.19540069442111e-41	IM	IDH2
CAPN3.3	6.58362917036166e-45	0.528807177164411	0.915	0.925	1.18130058203799e-40	IM	CAPN3
XIRP2.3	2.52943997774624e-44	0.63989237739048	0.925	0.906	4.53857415207007e-40	IM	XIRP2
TCEA3.2	3.45715652977581e-44	0.509116419064678	0.913	0.903	6.20317596137674e-40	IM	TCEA3
CSRP3.2	3.56790877009589e-44	0.547762551289826	0.984	0.976	6.40189870618305e-40	IM	CSRP3
TNNC1.3	5.09854786994854e-44	0.713369433307038	0.986	0.977	9.14832444304866e-40	IM	TNNC1
SGCA.2	1.19293013737663e-43	0.570490450752259	0.865	0.815	2.14047454549489e-39	IM	SGCA
NFE2L1.1	2.25667113167826e-43	0.446030936902796	0.968	0.981	4.04914501157031e-39	IM	NFE2L1
TNNT1.3	3.98894073941071e-43	0.722649338856141	0.979	0.972	7.15735636872464e-39	IM	TNNT1
KIF1B.2	4.20489712833448e-43	0.441696669491076	0.955	0.962	7.54484691737056e-39	IM	KIF1B
PADI2.3	9.00846323163483e-43	0.526030780226885	0.925	0.926	1.61638855765224e-38	IM	PADI2
TMEM38A.2	1.50091533636225e-41	0.525709399638729	0.862	0.803	2.69309238803479e-37	IM	TMEM38A
CACNA1S.3	2.05105593044599e-41	0.539697013853867	0.888	0.856	3.68020965599924e-37	IM	CACNA1S
TNNI1.3	2.11624240963161e-41	0.653775524586753	0.992	0.98	3.797173755602e-37	IM	TNNI1
MYBPC2.2	7.45780043141407e-41	0.539528083517064	0.886	0.86	1.33815313140863e-36	IM	MYBPC2
SMYD1.2	1.9689142588581e-40	0.55571489729394	0.862	0.818	3.53282285466909e-36	IM	SMYD1
HSPB7.3	3.56469610957954e-40	0.609043358857981	0.915	0.888	6.39613422941858e-36	IM	HSPB7
MACROD1.2	1.37684705168732e-39	0.530210491208857	0.869	0.846	2.47047666484256e-35	IM	MACROD1
FEM1A.2	2.2777512803982e-39	0.574258043150121	0.856	0.862	4.0869691224185e-35	IM	FEM1A
TRIM54.2	4.12528298967794e-38	0.518038747668479	0.88	0.83	7.40199526837913e-34	IM	TRIM54
MKNK2.1	2.41174594735798e-37	0.415836805182069	0.944	0.962	4.32739575334443e-33	IM	MKNK2
CLIC5.2	2.95396235985094e-37	0.506319152339228	0.864	0.828	5.30029466228054e-33	IM	CLIC5
ADSSL1.2	2.61414996159839e-36	0.543394926685847	0.848	0.798	4.69056927609599e-32	IM	ADSSL1
CORO6.1	5.00308165533999e-36	0.513436494337696	0.854	0.83	8.97702941417654e-32	IM	CORO6
HCFC1R1.2	1.10730581073406e-35	0.480054182901784	0.936	0.965	1.98683881620013e-31	IM	HCFC1R1
ANKRD1.2	1.65054692686676e-35	0.562658701215274	0.952	0.93	2.96157635087702e-31	IM	ANKRD1
SMTNL1.2	3.05521743362867e-35	0.646176460133487	0.745	0.676	5.48197664115992e-31	IM	SMTNL1
KLHL31.2	6.87953235496229e-35	0.531944280913751	0.817	0.745	1.23439449045088e-30	IM	KLHL31
ADPRHL1.2	1.78286480485971e-34	0.526932823528533	0.814	0.789	3.19899431935978e-30	IM	ADPRHL1
KIF1C.3	2.98224795531988e-34	0.473289564491916	0.929	0.939	5.35104750623046e-30	IM	KIF1C
CMBL.2	4.35641173259108e-34	0.480719861109049	0.832	0.806	7.81670957178817e-30	IM	CMBL
MAPK12.2	7.69468979984629e-34	0.488267164317849	0.824	0.774	1.38065819078642e-29	IM	MAPK12
RBM24.3	1.54179239045963e-33	0.53521202266267	0.825	0.789	2.76643808620172e-29	IM	RBM24
COQ8A.2	1.80775378199778e-33	0.479680781283046	0.897	0.899	3.24365261103862e-29	IM	COQ8A
MYLK2.2	2.82163290018996e-33	0.511627972005867	0.838	0.796	5.06285591281085e-29	IM	MYLK2
APOBEC2.2	1.23533639786489e-32	0.534967021665269	0.837	0.813	2.21656409868898e-28	IM	APOBEC2
MAP3K20.1	1.19367737113144e-31	0.474961750029387	0.896	0.913	2.14181530702114e-27	IM	MAP3K20
TACC2.1	2.43804150573788e-31	0.513569939561945	0.804	0.77	4.37457787374548e-27	IM	TACC2
[truncated: 667 more rows]
